# Supplementary material for: What can you do with 0.1× genome coverage? A case study based on a genome survey of the scuttle fly Megaselia scalaris (Phoridae)
Source: BMC Genomics. 2009 Aug 18;10:382. doi: 10.1186/1471-2164-10-382 (PMC2735751; doi:10.1186/1471-2164-10-382)
Supplement: Additional file 1 — M. scalaris Repetitive Elements Identified Through Homology Searches. List of all repetitive elements identified through homology searches of the Anopheles and Drosophila RepBase libraries. [file 1471-2164-10-382-S1.xls]

## Sheet: Sheet1
Name	Type	Length	Query Sequence ID
HARBINGER1_AG_Harbinger_Anopheles	DNA transposon		018548_3991_0758
PROTOP_P_Drosophila	DNA transposon (P-like)	22	204700_3806_3333
BARI1_Mariner/Tc1_Drosophila	DNA transposon	25	129348_2798_1714
POGO_Mariner/Tc1_Drosophila	DNA transposon	22	018608_3791_2659
RT1_Nucleic	DNA transposon		036807_3042_2924
HAT1_AG_hAT_Anopheles	hAT		193821_3035_2178
HAT1_AG_hAT_Anopheles	hAT		176528_3517_1959
hAT-1N_DP_hAT_Drosophila	hAT	22	160312_3072_3267
hAT-2_AG_hAT_Anopheles	hAT		205257_2132_1677
BEL_I_BEL_Drosophila	LTR retrotransoposon	22	106254_2711_0231
BEL_I_BEL_Drosophila	LTR retrotransoposon	24	021034_2562_3364
BLOOD_I_Gypsy_Drosophila	LTR retrotransoposon	37	071259_2437_2255
BURDOCK_I_Gypsy_Drosophila	LTR retrotransoposon	41	089488_3025_0937
BURDOCK_I_Gypsy_Drosophila	LTR retrotransoposon	41	052694_2497_3026
CIRCE_LTR	LTR retrotransoposon	30	046590_2530_1526
COPIA_DM_I_Copia_Drosophila	LTR retrotransoposon	22	173089_2551_3466
COPIA_DM_I_Copia_Drosophila	LTR retrotransoposon	26	170911_3216_1979
COPIA_DM_I_Copia_Drosophila	LTR retrotransoposon	26	030871_3132_1019
DM176_Gypsy_Drosophila	LTR retrotransoposon	22	021111_3684_1053
DM297_I_Gypsy_Drosophila	LTR retrotransoposon	22	050781_3743_1254
DM297_I_Gypsy_Drosophila	LTR retrotransoposon	22	035417_2620_3820
GYPSY4_I_Gypsy_Drosophila	LTR retrotransoposon	27	145488_2753_1966
GYPSY4_I_Gypsy_Drosophila	LTR retrotransoposon	90	064634_3056_1563
GYPSY5_I_Gypsy_Drosophila	LTR retrotransoposon	21	172993_3126_3599
INVADER4_I_Gypsy_Drosophila	LTR retrotransoposon	26	189269_2618_1780
INVADER5_LTR_Gypsy_Drosophila	LTR retrotransoposon	26	135682_4022_3541
MAX_I_BEL_Drosophila	LTR retrotransoposon	26	025480_3099_0854
OSVALDO_I_Gypsy_Drosophila	LTR retrotransoposon	25	241676_3421_0559
OSVALDO_I_Gypsy_Drosophila	LTR retrotransoposon	22	023633_2405_2891
QUASIMODO_I_Gypsy_Drosophila	LTR retrotransoposon	38	041660_2321_3073
QUASIMODO2-I_DM_Gypsy_Drosophila	LTR retrotransoposon	26	234431_3106_0105
QUASIMODO2-I_DM_Gypsy_Drosophila	LTR retrotransoposon	23	230717_3419_2347
ROO_I_LTR	LTR retrotransoposon	21	237133_3318_2896
ROO_I_LTR	LTR retrotransoposon	23	064771_3143_3620
ROO_I_LTR	LTR retrotransoposon	23	038566_3191_0745
STALKER4_I_LTR	LTR retrotransoposon	25	104949_3532_2785
TABOR_I_Gypsy_Drosophila	LTR retrotransoposon	48	127015_3256_1045
TRANSPAC_I_Gypsy_Drosophila	LTR retrotransoposon	30	028195_2333_2557
ZAM_I_Gypsy_Drosophila	LTR retrotransoposon	22	153185_3288_0141
ZAM_I_Gypsy_Drosophila	LTR retrotransoposon	22	024402_3264_2874
AGM1_LTR	LTR retrotransposon		002099_2254_3673
BEL17-LTR_AG_BEL_Anopheles	LTR retrotransposon		080473_2799_2378
BEL8-I_AG_BEL_Anopheles	LTR retrotransposon		012234_3835_3184
BEL9-I_AG_BEL_Anopheles	LTR retrotransposon		100567_3916_3826
COPIA1-I_AG_Copia_Anopheles	LTR retrotransposon		003994_2936_2910
COPIA5-I_AG_Copia_Anopheles	LTR retrotransposon		071259_2437_2255
COPIA5-I_AG_Copia_Anopheles	LTR retrotransposon		030761_3125_1575
GYPSY12-I_AG_Gypsy_Anopheles	LTR retrotransposon		176814_3025_1479
GYPSY17-I_AG_Gypsy_Anopheles	LTR retrotransposon		042752_3954_2409
GYPSY26-I_AG_Gypsy_Anopheles	LTR retrotransposon		011146_3050_2066
GYPSY47-I_AG_Gypsy_Anopheles	LTR retrotransposon		111722_3670_3766
GYPSY53-I_AG_Gypsy_Anopheles	LTR retrotransposon		144170_3142_2895
GYPSY53-I_AG_Gypsy_Anopheles	LTR retrotransposon		143408_3460_0415
GYPSY56-I_AG_Gypsy_Anopheles	LTR retrotransposon		091554_3717_2524
GYPSY6-I_AG_Gypsy_Anopheles	LTR retrotransposon		087538_2622_3993
GYPSY72-I_AG_Gypsy_Anopheles	LTR retrotransposon		167884_3036_2849
GYPSY8-I_AG_Gypsy_Anopheles	LTR retrotransposon		120099_4025_0306
AARA8_AG_Non-LTR	non-LTR		missing
BILBO_Non-LTR	non-LTR	34	079018_3417_2106
BILBO_Non-LTR	non-LTR	36	061427_3760_2909
BILBO_Non-LTR	non-LTR	36	014817_3052_2698
DMCR1A_CR1_Drosophila	non-LTR	26	160907_3410_2759
DMCR1A_CR1_Drosophila	non-LTR	22	148504_2231_3316
DMCR1A_CR1_Drosophila	non-LTR	30	120797_3326_1715
DMCR1A_CR1_Drosophila	non-LTR	26	012541_2177_1927
MinoAg1_Non-LTR	non-LTR		127015_3256_1045
MinoAg1_Non-LTR	non-LTR		074845_2680_2666
MinoAg1_Non-LTR	non-LTR		040694_2666_2872
Q_CR1_Anopheles	non-LTR		028354_3250_1907
R2_DM_R2_Drosophila	non-LTR	26	016361_3469_2664
RTE-1_AG_RTE_Anopheles	non-LTR		134625_3808_0590
RTE-1_AG_RTE_Anopheles	non-LTR		012355_2496_2318
BS3_DM_Jockey_Drosophila	non-LTR (LINE)	23	139593_3215_0504
DOC6_DM_Jockey_Drosophila	non-LTR (LINE)	48	228431_4031_0717
DOC6_DM_Jockey_Drosophila	non-LTR (LINE)	22	100629_3323_1888
G3_DM_Jockey_Drosophila	non-LTR (LINE)	22	181193_3389_3101
JOCKEY2_Jockey_Drosophila	non-LTR (LINE)	34	157770_2679_1393
JOCKEY2_Jockey_Drosophila	non-LTR (LINE)	34	156670_3196_0232
JOCKEY2_Jockey_Drosophila	non-LTR (LINE)	34	141151_3028_3519
JOCKEY2_Jockey_Drosophila	non-LTR (LINE)	34	136553_3629_3537
JOCKEY2_Jockey_Drosophila	non-LTR (LINE)	34	112479_3151_0824
JOCKEY2_Jockey_Drosophila	non-LTR (LINE)	34	108823_2410_2613
JOCKEY2_Jockey_Drosophila	non-LTR (LINE)	34	093910_3490_3940
JOCKEY2_Jockey_Drosophila	non-LTR (LINE)	34	093237_3244_3904
JOCKEY2_Jockey_Drosophila	non-LTR (LINE)	34	052733_3854_1229
JOCKEY2_Jockey_Drosophila	non-LTR (LINE)	34	050952_3946_2691
JOCKEY2_Jockey_Drosophila	non-LTR (LINE)	34	007409_3768_3133
TART_B1_Jockey_Drosophila	non-LTR (LINE)	22	101802_3136_2632
TART_B1_Jockey_Drosophila	non-LTR (LINE)	22	075279_3634_2033
TART_DV_Jockey_Drosophila	non-LTR (LINE)	26	238034_3021_2401
TART_DV_Jockey_Drosophila	non-LTR (LINE)	23	215249_3662_2928
TART_DV_Jockey_Drosophila	non-LTR (LINE)	38	156912_2919_3234
TART_DV_Jockey_Drosophila	non-LTR (LINE)	26	134625_3808_0590
TART_DV_Jockey_Drosophila	non-LTR (LINE)	22	099312_3078_3704
TART_DV_Jockey_Drosophila	non-LTR (LINE)	26	080473_2799_2378
TART_DV_Jockey_Drosophila	non-LTR (LINE)	22	042752_3954_2409
TART_DV_Jockey_Drosophila	non-LTR (LINE)	23	040694_2666_2872
TART_DV_Jockey_Drosophila	non-LTR (LINE)	24	026050_3679_0719
MINIME_DN_MINIME_DN_Drosophila	retroposon	25	239754_2894_0790
MINIME_DN_MINIME_DN_Drosophila	retroposon	25	128297_3617_1173
MINIME_DN_MINIME_DN_Drosophila	retroposon	26	090575_3248_0977
MINIME_DN_MINIME_DN_Drosophila	retroposon	26	007550_3915_3838
5S_DM_5S_DM_Drosophila	rRNA	64	119748_2754_1406
5S_DM_5S_DM_Drosophila	rRNA	116	114386_3038_0318
5S_DM_5S_DM_Drosophila	rRNA	58	093685_3937_1658
5S_DM_5S_DM_Drosophila	rRNA	56	048195_2839_2680
5S_DM_5S_DM_Drosophila	rRNA	117	042201_4046_2715
