# Supplementary material for: What can you do with 0.1× genome coverage? A case study based on a genome survey of the scuttle fly Megaselia scalaris (Phoridae)
Source: BMC Genomics. 2009 Aug 18;10:382. doi: 10.1186/1471-2164-10-382 (PMC2735751; doi:10.1186/1471-2164-10-382)
Supplement: Additional file 2 — M. scalaris Repetitive Elements Identified Computationally. Repetitive element motifs identified with REFinder.plx. The Seed ID is the GSS sequence trace around which the contig was built. The depth of coverage for was calculated as the average coverage over 40 bp windows. [file 1471-2164-10-382-S2.xls]

## Sheet: Sheet1
Seed ID	RE Motif	RE Length	Average Coverage
>273109_2178_2174	AATAACATCATCTGCCCTAAACATCATCTGCCCT	34	34
>268623_2820_0546	AGACTGATTTCGTTTGCAGCTGCGAGGAGTTCTGTTATTAGAAGTACTAGTTCGGTGAAAATTTTTCCCATCCCTTAAGGACTTTTTGTTGGTCTGTTATCAGGTTCCCATCTTTATCTTTGCAAGAGGATGATGTAGGAGAAAAACATTTCCTTTGCATGTTGACTTTTTGATAAAATCTCCTCGCCTGATGTCTGTTTCCTAGAATTTCCATTTCTTCAAACTGGTTCTTTTCAAATCGACGCTTCTTTTGTCTTGCCAACTTTACAACCTCCCTCCTTTTGTTCTTGTACGCTTCCTGGGCTGCTCTGGTTTTCTTTTGGAGGCTTGTTTGATAGAGAAGGTCTTTTTCGGCAACAGCTCTATCATATTCTTCGTCTCGCCATCCGTGGGGCTTTC…	795	183.95
>245376_2581_0542	ATGCCAACGAAGAAGTGAAAGACTTCTTTTACGAACAGCTTGACAAAGCGTATTCCACCATTCCAGCGTATGACATGAAGCTGGTTTTGGGGGATTTCAATTCTAAGGTGAGCAAAGAAGACATCTACAAGGGAACTATAGTTATAGCACAATAATAAGACGAACCGGATATCCTTATTTACAAAAATAATTTCGTTTTGATTTGTGTTCTAATCTATTTTTGTGTATATGCAAAAACATATTGTTAATTTAGAAGTTTAAAAATTTTAAGCCGATGATGTTATACAGCTGCCACCCTTCGAAACATGAGTTTGGAGTAGGTTTTGCCGTTAGAGGAAAAGCCAGGTACTGCGTAACCCGTTGGACGCCTATCAACGAAAGGTTATGCATGCTCCGATT…	592	141.8
>270411_3545_1104	CCTGGGGCGAAGTCCTAACAAAAGTACCATCAAATCCTACAAAAATACTGGAGTAGCGAAAAGAATGCTATATGAATGGAACTTGAGCATAATCTGCTCAGTAGCTACTGAACGGCAACGAAAGTAGAACATCCCTTCAAGAAAATCAGTCCCAGAAATCATGTCCCTATACCAATAAGAGCCGAGGTGGAAAAAGCTATCAAGAGACTCAAAAACAACAAAAGTGCAGGTACGGATAGCATCCCTGCCAAACTGCTCAAAACAGCTGGAACAAGTTTTAATAGGATATTCCATCAAATACTAACAAATATCTGGAGTAGCGAAAAGATGCCACAAGAATGGAACTTGAGCATAGTCTGCCCAG	364	49.5
>274754_2996_3246	GTTTTCCGTTGATAATAGTTTTGTAACGCATAGTTTGCTCAAGTCATATAGACATCTGTTGGCGAGCATGATTCTTCGTTTGACCTCTAGATCATGAAAAGACGCTCGTNTAAAAACAAAACGAAAAACAAATCTATAACAAAATTACTTGTCTATGCAGATGACATCGATATCATCGGGAGAGCAAAAAGTAGACGTAGAACAGCAGTTTTTGGCTATTGACGAAAAAGCGAAATCAGTGGGTCTTCAAGTGAATGGAGAGAAGACAAAATACATGCTCTCAAGTCTTCGGGCATCAAGCCAAGAAAGAGTAGGACCTAAGGTTAACATAGGTAACTACGATTTTGAGGTTGTGAGCAACTTCATTTATTTGGGAACCGAGGTTACGAGCGACAACAA…	409	112.273
>275808_3622_2247	CGGACATGGGACGGACCGGCGGTCCCACGGCAGGTGTACAGAGATTTATTTAACATATGCAATATGTATATCATTTAAAGGTAATTTCAGTGCAAGTCTTGCCCACATATTGGCTTTTGGATGTGGTCAACTGGGACGCCGGCGTCCCCATAGAGGTTGTACAGACATTTTTAACCCTATGCAATATGTATATCAGTTTAAAGGGAATTTTAGTGGCAGTCTTGGCCACATATTGGTTTTTGGGTCTGGGCAACTGGGAC	260	70.2857
>243778_3093_0038	GGATAAACGCATCACCTTGTCGGAATCCTCTAATTGTACGAAAATTTTACGGTAGTTGTTGTCAATCAAAAATTACTCCCTTTAAATTTTTAACCAATAAATGAAGCCTTTACATCGTCCTCCACCAGCTTAAGCAATCGTTGTTTCGGACGACCAGGTCTTCTATCTCCAATTGGATTTGTGGAGAATACTTTTTGAGTAGGCATGTTTTGCGGCTGTCGTAGCAAATGATGCCCATCTCAGGCGTTTAGCTCTGATCTTTTGGACAACGTCTGGGTTTCGGTACAGTTGTTTCAGCTCTTGGTTGTACCTTATTCTCCACTCCCCGTTTTCGCAAATCGGACCGAAGATTATTCGAAGGATTTTTCTCTCGAAAACTAACAAAAATTTTTACTATCG…	942	133.25
>251991_2981_1292	TATATTTGCATTAGTTACCTAACTGTAAGTTACGTAACTTACATGTAACTAATGTAACTAACCGTAACTAATTTGTGAAGTTAACAACTATTCTGATAAAGTTTTCTGCATAAAGTTAACTTTATTTATTTTGTAATATTTAGAAACGCAAATTGATGTCCTTTTTTTAATATATAATTAATAATATATAAATAAAAAATTAATAAATAAAGAAAATAAAAATTAGAGATGACTAACTTCACACATTAAAAGTAATTAGTTACAGTAACTAACGTAAATAACCATTAGTTACCTACGTAAGTTACGCGTAAGTTACTAGTAACTTACATGTAACTAA	337	88.4444
>262967_2374_0530	AGCCACTCAGTTGCCACCGCGTGAAGGCAGAGAATCGACTTGAGATTGTGCAGCATGGAATCAGCTTCAGAAACAGCCATGTTTGTAACTTCCACCTTTTCAGAGCGAGGTCCACCATACTACCAACTCCTGACCTTTTCAGACCGAGGTTCACTATACTACCAACTCCTGGCAATATGAATAATGTATTTTAATAAAAAAATGTAATTTGATTTTGCAGAACATAT	227	49.8333
>244795_2205_2466	AGATAGAGCTATCGCCGAAAAAGAATAAGCGTATCAGAAATTTACCGAGTATAACACTCATAGCTACTGTGAGGAATACAGAAACAAAAGGAGGGAGGCTTCAAAACTATACAGGCAGAAGAAATAAAAAACTGGAGGTTTCGAGAGATTCTAATCAGCTTCAAAACTATACAGGCAGAAGAAACGTCGCTACGAAAAAGAAGAAATCCAAAAACTGGAGGTTTTGAGAGAGTCTAATCA	240	82
>262681_2202_1644	AACTGCTTAGATCGTAATAGTTTGATTGTGCTAAATAGCCATCTGTTTGCAAGCAGTATCCTCCTTTTAATCTCAACGCCGAAGTTATAATGTTGCATACAAGATCCTTGCATCCATCATATCTGAGAGGTTAAAACCCTTATCAATGCGGTTTTATGACTGGAAAATCTACCACTTTTCACACTCAGACAGATCCTTGAAAAACCCAAAGAAAAACAGATTCCCATTTACCATCTCTTCCTCGATTTTCGGCAGGCGTATGACACTCCAAATAGAGATGAGCTATAACGATCAATGAACCATTTTGGTATACCATAAAAACTCATCAATTTAAGCCAAACGACGTTGCAAGATACTTGGAGTTGTGTCAAATCTGCAGGAGGAGTTTTTGAAAAGTTC…	774	95.05
>236873_3058_2699	CAAATAGCAAAAAAAATTACCTGAACGTATTGTATACGTATAGGATTTGCCAAATGTATACGTTTGACATATACCAAATGTATAGGTATACAAAACGTTGTATTTTGTAACATGGATGGGCAAAGTGAAGTCTTTAGTTAATTACTTACGTAATTTACATATAATTTACGTCTGTAAATTACGTAATTTACGTAACTGAAGTTTTGCATGGAAGTAGTTAATTACTTACGTAAATTACGCTTGTAAATTACGTAGATTACTGACAGTGTTCCGAGCCAAACTGCTCATCAAAATATACAAAAATAAACTAATTCTTAGAGGAAATTCTGGGAATTCCGTGGTGATTCTGAGGAGTGTTCTCATCGTTGGTTGAGAAACCAAGGTCCGCTTATGAAGTGG…	886	63.7391
>243061_3937_0425	TTGGAATGTCGAGAGCATTATTATCGAGATCGAAAAGTTGCGAGTTCATATGGTCTAATAGTCAATGGCGATAAGACCAAGTACATGCTCTCAAGCAGAGGAGAGAGAAGTCACAACAATTTCATTTACCTGGGTTCCGAAGTCACCTTTAACAACGACATCACTGTAGAGGTTAAGAGAAGGATAGTATTAGCCAACCGGTGTCTTTTCAGCCTTAATCGGTTGTTAAGATCAACTCAACTATCCAGGAAGACAAAAGTAAAGCAATACAACGAGCTTATCGTGCAAGTTCTGATCTATGGATCAGAGAGCTGGGTTCTAACATCCAAAGACGAAATGATGCTTTTAGTCTTCGAAAGGAAGGTATTAAGGATGATCGTTGGTGCCATATGCGTTAAC…	533	73
>248092_3187_0044	GGCCGTGCCTGAATCGGTAATCGGTTCAAAAAATTAACTGGACTGCGCTCTTTCGCCTAGCGATTTTTATGGCGGCGCCGACAACATTTTTATATGTAACCGTCAGACTTGTCAGCCGATTGATTTTTTCGGCTCCACTCAGCCAAATGAAAATAATCGGCTGGTGCCTAGATTCGCCTTAATTCGGAAGATGAAAAATTGCAAGGGAAAAAAGATGAAGAAAACAATTACAACAACAATTTTTCCGAAAAATGTATGAAGCCGAATAAAGAAAATCTAAGGCGAACAATAATTTCGGCTTCGGCTAGCCGTTTTTTTTTGTAAAAACTTCGGCTTCGGCTGAAAATCGCCTTATTTTCGGCTCACCTAACAGGTCTGATTTGAAAGCGACGGTCGACT…	754	30.5263
>265576_2149_0435	CCGATACAGTTCGTGGTTGATACAGTTCGTGGTT	34	0
>259844_2383_2385	CTGTTTCCAGTATTTTAAAGTATAAATCAATGTATATAAATAATGTTAGAGTAAGTTTTGAATTTAAAATAATAAAATAAAGTATTTTTTAAGAAAAAATACATTTAAAACAAAGAAGAAGAAACAAATATTTTAATACGTGACACGTAATTATATTTATATACATACGTATCNTACATGTATCATACGTATGTATCTAAATGTAACTAAATCGCGCTGCCAACCATGCGTATGTATCTAAATATAATTACGTGTCATGTATTTAAATATTTGTTTCTTCTTCTTTTTTTAGATATATTTTTCTGAAAATATACTTTATATTGTAATTTAACGTTGCAAATTTTATTAAAAATGTGTTTAAATATGTTTATTTATGTTTGAAAATTTCTCCGGAAG	396	50.3
>258814_2934_0598	CTCACAAAATAAAATTAGAGTGACGATCATACTCTCTCGTTGTCGAAAGCGCTCCACTCAAGCCAAATTTGAGTACCTTTCATAATACCTCCAGAGAGCGAGCGACTGATCATCGTTTCTCTCACTTAAAAAAAGGGAAATAGGAACACTGCTCGTGGAAACAATGGAAAGATAAAGATACTACTATCGCTAGGTCTACCTTAAATACTTCCTAAACTGGTATTAAAGATTTGCATTGCCATTATCGATTATATTTTCGTGTATTCATAAATTACGTAAGTAATTAACAACTTCCATAAAAACATCAGTTATTTAAGTAAATAAAAAAACACAAAACACTTACCCATAACGAACCAATAGCTTGATTCAGGGTAGAATGGAGTGTAT	387	88.3
>242767_2502_2475	CGAAGCGACCGGAAACTTGGGCTGCCACTTCAGGAGTTGTTTTTTTAAGCGCGGAGCGGAGTCTATATAGAACGAAATGCTATGATAGAAGTGTGTTCTGCCCCTTTGGAGGGAGNGAAGCGACCGGAAACTTGGCCTGTCCACTGCAGGAGTT	154	101
>259990_3043_0193	CCCATTTTACGATTCGCTGAGATCACCACCTTTCCCAAAAATTGCTTCCTTTCCATCTTTCGTACTCGTGAGATCACGACCTTTCCAAAAAGGTCATAGGAGCATCATTCCAGAAATTCCTTCCTTTCCCAATTTTACGATTCCTGAGATCACC	154	16.75
>259331_3035_0092	TGGTAAGTGGGAATCTGTTTTTCTTGAGTTTCTTCGAGGATCTGTCTGAGGCATTTATAGGACCAACAATGCTGATGACATATGGTTTTAACCTGTCTGAGTGTGAAAAGTTGGTCGCTGGTAGATTTTCCAGGCATAAAATAGCATTGATAGGGACCAACAATGCTGATGACATATGGCTTT	183	30.8
>247400_3648_0046	CANATTTTTTTGTTCAATGCTCGAATTTGAAAAATTCTGAATATGAGGCATGTTGCACGTTGAAATCATATTCCATGTTATTACCCTTGTTACAATGAACATTTATAGACAAAATAAAAAAAAAATAAGTGAATGTTGCATGAATATGTGGCATGTTGCACGTTGAAATTGCAGGAATCATATTTCATGTTATTAGCCTTGTTGCAATTAACAATTTCCCTTTTTCCAATTGTTCACAAATTCAATGTCCTCATTTAGAAAACGTTGCATATTAATAAGGCAAGGTATATTTAAGTCTACGCTTAAAAAAAGGCACAATAATGCAAAAAATTACATTTATAACTAAATGTTGCATAAATATATAGCATGTTGCACGTTGAA	381	29.8
>253486_2727_0461	ATTTTTTACATTATGTAAGAAATATTGATTACATATGTAAAAAATATGTATCACATAATCTGACAACTCCTATTATACACCTCTGCACCAAATTTAAGCTTCATACGTTCATTCTGCTGTTAA	123	101.75
>275160_2814_3015	TTTTCCCCAGCAAAGTGAAATAATTGCAAGATAAAAGCAATAAAAGTTGCTAAAGAAACGCAAAAATGTGAATTTTTTCAGCAAACATTGTCAGGTACGCTGGCGTGCTAATAATTGCACTTTTTTGACCAACGGTTGCATTTTTTCTGCAATTGTTATTTTGAGTGTATCAACAATCCTGAAGAATGGACTTCGTTTATGCAACAACTAGAACACATAAAAGACGTCAAAATTCCGAGATGGGTTCTACAAGATAATCCAAGGACTATTCAACTTCACGCCTTCTCGGATGCAAGCCAGGAAGCTTACGGATGTTGCCTTTATGTTCGTACTGTTAACGAATTGCACTTTTTTGACAAACGGTTGCATTTTTTCTGCAATTCTTATTCTGAGTGAACA…	454	24.5833
>239328_3032_2158	TTATATAGAATAATCGATTTTCATTCAAATAAGACTAATTTGAAATCCGCCATACCAAATTTCAGATAATCAAAGTTTACCAAACCATTACCAAAAATTGTGTTTTGTTTCAAATAATATCTCTCGAAATCCTGGAATTTTGTTTTTCTGTTTGATTAAATTTTTGATAATGGTTTGGTAAAATTTGAAATAAATGG	197	15.6
>229209_2210_1907	TTGGAAAATTTGTTTATTTTTTCCTCAATTTGAGATTTTTTCGAATTAGTACTCCAATAACAATGGAACGAGAAGGATGTATTTTATTTTCCGGAAATTTTAAAATACACCGGAAAATTTTTATTTTTTATTGAAATATTTTATGATTCACTCTTAAAAAAGAACAATAAAATTTATCAACTGACTTTGATTTAACTTATAATTATTGTTGTCAATAATTATAAGTTAAATCAAAGTCAGTTGATAAATTTTATTGTTCTTTTTTAAGAGTGTATGCTTTAGATCCCTTTTCGTATACTAAGCATATGAATTCACGAATATTGACATGGGAATGTCATGGAAGACGATGTTAAAACATCCCCTCGGAACATCATAACCATAGAAAGAACCTACAAAAGC…	415	18.9091
>235124_2966_0305	TACGTAAGTAATTAACTAAGTGT	23	29
>249791_3568_2881	CCCCTCGGGTGTTGCGCCGAAGAGGAGTTCCACCGCCACCGCCGCCACAGACTGGATGGACTGGGAGACATTTGTACACGGATTGGCGAAGTGTCCCACCCCTCGGGTGTTGCGCCGAAGAGGAGTTCCACCGCCACCGCCGCCAC	146	11.5
>261927_3656_0467	GTCTACACAATGCATTCAATATTCCTAAATAATACGAATTGTAAAGAGGTTTGAAAGGCATATAGTATACATTCAGAGTAAACATATACTATTGAGCTGTATTTGGTCTTCGCCTGATGGTCTACAAATATCCTTCAATTTACCTTAGGAAAACATATTTTAAAGGATCTTAAAAGACAGATATTATACGTTCAGAATAAACGTATACTATAGAGCTACATTTGGTCTTTGTCTGATGGTCTACGAATAT	250	13
>238530_3323_2911	TTTCAGAATTCCTCACAGTTACTACGAGTGTTCCTCTGGATGTATTTCTGATAGGCTTTTTCTTTTTCCGTCGATAGCCCTATCATACTATTGGCAAACACAGTGTCCATAATGACACCAACGACAACGGAATTAGATTCATAGAATTTGGTTTTTTAAATATGGTTATAAATAGTACCTTCTTCCCCTACCTCAACATCCACAAAGAAACATGGCGTTCACCCGACGGAGTTACCAAAAACCAAAATTGACCATGTTTTATGCGACAGAAGGCACTCCTCAAATATTTTGGTACATAATATCAAAGAGAGGTGCAGACATAAACTCCGACCACCACCTAGTAGCCGCACGTGTAAGCTGTAGGATAGCATCGAAACGACCACCATCTTCTAATCCACA…	604	114.562
>232910_3087_0251	TTAGGCTTCGAGTCCAAAATTACACCTAGATATTTTGCCTTTTTTGATAATTTTATGGCTGTGTTATCCAATATAGGTAAATTGAAGTCAGATGGAATATGTTTTCTTGTGAAATTACTAGTTCCGTTTTCGTGGGATTGATGTCGAATTCTTCAGATGTCGGGAAGTAGAAAATTTCTCGAGATATTTACCAGACAACTAGTAAGAGTTTAACTTAATTAATATCTAATTAATATTTTACTTAAGAAAGAACGTTTTTAACAGGGATACTCCTCAGGGTGGGGTGTTGTTACCTCTTCTTTGGCTATTAGTAGTAAACAAAGTATAAAAAACTCTGGATGGGATGTGGATAAAGGTAGTAGCATATGCGGATGACGTCGCTATTGTTATACCGGGTCT…	471	6.75
>243655_3844_0321	ATTCTAAACGCATCTTATGCATCTGAGTGATGTCGCAGGGACATTGCCCGTTGCACCTTTTTTTTGCATTCCAGTATACGTATTCGATACATATTAAATATGTTTTGGATGCCGTATTTTAATTCCATATTTTGGTATAAACAAATACTTATTGAATACGTTTCTTTTAAATGTATTCTAAATGCATATAAAAATACATTCTGAATACGTTTTTATCACATGCATTCTAAATGCATATAAAATTACGTGTTGAATACCTATATATTAAATGCATTCTATATGCATATTCAAATACTTTCCGAATACGTTTCTATCAAATGCATTTTAAATGCATATGAAATTACATTCTGAATGCATTATAATTATACATAAGTCACAAAGAACAGAAAATAAATCCTT…	450	12.0833
>257047_3630_0104	CTATAGTGAAATTTCACCGATCTTATTCGGGAAAGTGAATTTTTTATATAGTCTATATAGTATAGTATTTATAAGTCTAAAATATTTTAAGATATAACAGTTGAATATATTTACAGATACATACTGTAACAAACTTCCAATATTAATTGGTTAAAGTAAATACTATACATAGTCTATATAAACNTTTTGCTCCGGTATTGGTCGTGAAGTGAACTATACATAGTCTATATGAAGATTTTAGTCTGAAGAAATGTCCACAACAACCCAAGAACCAAAAACTATAGTTGAAAAAATAAACGATGTCTTCTCAACAAATGTAGATATAAATCTCTCTAAAAGCAAAGATGTTTCCTTGAAAATCA	362	20.4
>230061_3310_1337	CTAAAATCTGAATTGAAAAGCAGAGATGTACACTGCCAAAAATTTACGTAATTTACACGTAAATTACGTAAGAAATTAACTACTTCAATAGAAAATCTTAATTATTTACATTAATTAAGTAACTTAGAAAAGTAAATTACGCGTAAATTACGCAAGTAATTAGTTAAAAATTTAATTTTCCCCGTCATTGTTTTTAAGTAAAGAATATAAAAAAATTACTGAAAATAATGTTTGAAAATTTATAAGTAAATGGCATGGATGGGCAAAGTGAGATATTTAGT	281	57.25
>234134_3396_2160	GGAACAATAATTTCTATAGCAATATGTAGCTTTTTGGAAAGGTGGTGACCCCAGGAGTCCGAAAAATAGGCAAGGAAGCAATTTCTGGTCTGGTGGGTGATTCCCTGCTCCTATGACCAGAGTGGTTCCATCAAAATGTTAACTATATGCAATATGTACCCTTTTGAAAAGGTGGTGACCTCAGGAGTCTGAAA	194	41
>221274_2136_2515	CTTTTTAATGGATCGGGCAGATTATACTGGTGTTCCACTCTTTAGGCATCTCCTCCTCCATACAAATTTTGTTGAGCAACAGATGGAATGCTCTGTTAAAACTTGAGCCGGCTGCTTTGTAGGCAATATTTATCAGGCTTATGCCTCTGTAGTTGGAACACCTTTTTATGGATCAGCAGATAATACTGGTGTTCCACTCTTTATGCATTCCTTCCTCCATCCAAA	225	85.6667
>246024_3472_2409	ATGATATATGATGGAAAAAACGAAAAAAAAATTTTACACTTTTCTAATATGAAATTTTTCAATTTTGTTCCGAAGAACATAAGGGCAAAATGGTCGTGAAGACTATCTACATGAAAATAGAAATTTTCTCACCGAACAACATAGGATGAAAGACTATCTACATGAAAATAAAAATT	176	9.8
>256097_2277_3740	TACATGCTCTCAAGTCGTCTTTCTTTCAAGTGAATGGAGAGGAGAGAAGACAAAATCATGCTCTCAAGT	69	49
>241359_2365_0946	GACATAGTAACATTCAATTCATTTCACAATGGACATAGTAACATTCAATTCATTTCACAAT	61	1
>273860_3250_1571	GTCAATAATAATAGGTAATCACTCAATAATTTATAATAGTAATACTTTTGTGCAAAATCATCATACTTTTTTTTTAATTTTAGTCATACTTTTGTTTTGAATCGTCATACTTTTGACAAAATTTGTCATACTTTAAAAGACAATTAAACAGATTGTAATGAATAATAGGTAATCACTGACTAATTTATAATAGTAATACTTTTGTGCAAAATCATCATACTTTTTTAAATTTAGTCATACTTTCGTTTTGAATACTTTTGACAGAATTATTCATACTTTAAAAAACAATTAAACAGATTGTAA	303	11.25
>262128_2276_0394	AATTTGGACCCAAGAAAATTCAAAAATAGAAGTCAGATTGACCACAGGACCTACCATTCCTGAGAAAAAGGATGTACACATATGTGAACACCAGGACTGAGGACCTATAAAATATATGCTGGAAGGATAATTGAAAAACGAATTATTTTCATGTTAAACATAAATTTGATTGATAAATTCAAGATTATATCGGTATTATTAGTGAAAGTACATATTAGCATTAGCGGTGCCAAATTTTTGTTACGTGTTCTGTCACTTTGGAAGTAGCGAAGCCACCGGAAACTTGAGCTGCTAAGCGAAGCTAACGCAAAAAAACTGTTCTGTCACCTACAAATAGCATGAAAACTCTGCTTATATTCTGCCAAATCATTCTCTTCTTTTAGTTCAAAACTCTGAAGG…	675	12.5294
>260073_2931_3305	ATTTATTTTTGACGGAAATTAGAAAGTGGGCGTGTCGACTCCGCCCCTAACCACGCCCACATTGTAATTTTTTTTTTTTTTGAAAATTATAAAGTGGGCGTGTCGACTCCTCCCCTAACCACGCCCACAT	130	30.25
>230256_3142_2403	TTGGACCCAAGGAATTCAAAAATGAAGTCAAAAAAAATACTATCTTCCACCCTTTCCCCAGTGGGGCATGTTGCGAAAACGCAACGCTGGGAGCTATTTGACATTTTCGTAACATAAGGGAAACATATTTTTTTCCAATAACTTTATATGTTATTATTGGTTTTTCGAGCATTATAAATACAAATTAATATTACTTAACACAATTTAATGATCTTTGGGATTTTCGTGGCCACGCCTACATTTTATTTTAATACTTTAAAATGTTTACAGTCTTTTTATATACATTCAGTGTCCAAAGTTTACTCATATAGCTTTAAACTAAGAAAGCTGACGAGGGAATGTAGTCTAAAGAATCATCCTGGTCATCGGCTTACCGGCTAATGCATACAGCGAAACCTA…	1067	11.8148
>272456_3568_1843	AATTATATTTTTAAATATTTATTAAAAGAAATTCAATAGTTTTAAGTTTTCTTTTGATTGAAATACTTTAAATATTAAAAAAACATTGAAATAAAATTTTTACTAAAGAATATATAAAAATGTAGAGTTTACAATAGCGAAAAAATTATCGAAATTTTAAGTTTTGAAATAATACAAAAATTATAGGGGAGAGGTGTGCAGGTTGATATGTCGGGTACGGTGAGAATTCGACTTTTCAGGAACATAGTGTTAGAAATATGGGTTTTTCCTTCTATATTTTGAATAATGAATCAAAAAACCCATTATTTTAAGAATTTTTCTCAAAAGTTTTTGCAATTCATACACTTCAAAAAACGCTTTTTACGAAAATTCAAAATATAAATAAATCTTTCCTCTTTG…	818	29.2857
>247884_2700_0872	CTCCTACTAGTGGAAATTCGCACTTAACANATTTTTAGGTAGATGCATTAAATTCATTGATTGCATTGCGCTAAAAAAACTACCTGCAGGCCAAGTTTCCGGTCGCTTCGCTCCTTCCAATGAGTTAGAACGCACTTTCGTCAGAAGATTTCACTCTATATAGGCTCCGCGAATAAAAAAAATTATTCCTGTAATGGCAGACCAAGTTTCTGGTCGCTTCGC	222	50.6667
>251599_3232_1349	TTTTATTTATCTTGTTGTTCTCAAAAAAAAATACGGTTGGTCGAGATCAATTTTTTGTCTTTGGCACTATATTTTTCCTATTTCTTGATAGCATGTGTTGAATTTGTATATATCGTTGGAAAGGCCATTAAATTTCCAACAAATTTCCCCTTTACAGAATTTAAAAATATTGTAACGTTTTCGAAATAAAAAATAAAATATAAAGGTCACTTTTCAAAACTCCAAAATAGGGACCCTGGCTTAGAAAAATTGCCCGTAACAATCGGAAAATCAACTGATTGAGCTCGGATTAGTACCGATCTTCATGAAATCGATAGGGGCATCTGTGGTTGGATGGAAAAAGAGCTATATAAAAGTCGTCCAAAAAGTGAAACACCCTAATGTTTTGCCGCTATATTT…	588	13.6667
>256500_2652_0578	TTCGGAGGAGCCTATATAAAATCACGTTCAGTGATAAAATTATTTTCCAGCAATGTCATCCGCTCTGCACTCATAGGATTTCCTTTATTATTCCTTATCTGTTTTGTACTTTCCCTTCTGCTGATTGAAATCAATGT	137	3.25
>214951_2563_0572	CAAATTGTATACGTATACAAAACGTATACAATACGTTAAGGAAATTTTTTGCTACCTGGGGCTCTGTAGAGATGCCATCTGTACCTGCGCTCT	93	10.6667
>251819_2800_0217	AGAAAGTCGGTTGAAACACATAACACGTAATTACAAGCACTTCCCAACCCATATCAATGATAGATGATATTAATCGTTATCATTCAAGTTAATCTCAAGTCCTAAAAATACTAGCAACCTCAAGGGGATTAGTCCAGAGATCACTAGTTGTTAAGTTTGTCGGCCTGCTCGCGCAGTTGAAAAGATGAGCAGTATCATGTGGACCTAGGTGACAATCAGGGCATGCATCGATTTCAGATGGTATGATTCGAGCACGGTAATTTTGGTAGGATGTTTGAAAAACCTAGATCGGAGTTGTGCAAGAGTGGTTCTTGTTTCTCTTGGCAGAGATCTTTCACTCGGGTCCACCAAAGGTAGTCGAGCACCCAGCACACGATTGTTCTTACTCACTGCCATTAC…	3132	26.962
>226179_3709_1235	GTAAATTCAAGGTCTATGGACCTGGTGGTGGAAATTATCGCGGCCAAAAGTGCTCTTCGCCTAAAAAAAGTGGGTCTTTTCAAGGAAAAAAGCTATGCTCACAGGACTATTCTTTCCGAAGTAGGCATAGGCAAATCGAATACGGATTATATCGGACAGAACTACAACTTTAACTTTATCTCCAATATCGTAATCCCTGAGAGGGATAGTTGGAAACAGGGTGAAGTAGTTACTCCAATAGAGCTTTCAAACCCAACATAGATTATATTGGATAGGAATACAAATTTGACTTCATCTCCAAACATAGTAATCCCTGAGAGGGAGAGATCGAAACAGGGTGAAGTATAAAGATTGTTGTCTGTAAAATTCAGTTTTTTCCTTCATAAACGGCTA	393	9.8
>238318_2110_2432	TGTTAATTTTTTTAACTTTTCCAAAATTTATTTAGCTTTTTCTATAGTAAATTAAGCTAATCGAATGGCATAATGGTTAAAACACTGGACTGTCATCCGGAAGGTCAGAATACGGGTCCCATCAATGTCATTTTTATTATTTTTATTTTTGTGAAATAGTTGTTAGAGTAGTTGTTAATTTAACAACTTTAGTTGTTATATACATATTAACAACTTTAGTTATTATATACAT	232	28.6667
>263640_2115_0476	CATAATTTGTTAAATTTTTTATTTTTTTTACTATTTTTTCAATAACAAAATTTAAGAAAAAANCAACTTTTTCCTTCAAGTGTTCCATTTAAGGGGGTGTTCCATTTGAGGTGCTTCGCATATGCCGAATCTTGAGTGGCAAGACTGAATTTACATATTAAAGTTTTAATATAAATGTTAAATTTAAAAATGTCTACGTTCTTTCAAAGAAATATAATTTTTAGAATTTAGGGTA	235	4.5
>243474_3658_0061	CAAAGACCTCGCATTGAAATACAGTACAATCATTTGGGAGTCTATACGGATGGAAAATGCGCATATTAGGACAAGTAACTCCTGCACCACACTCCCCCATTAGATTTGGAGCCTGGAGATATCCAAAGGGCTTTAGAATATCTAAAGGTTAAAGGATGCATTACATCCTGGATAGTAAGTATGTTGGGAACAAGGAAAATTACATAAAAAAAAATTACATCTACAATTTCAGTAAGCAGAGGCACTCCTCAAGGTGGTGTTCTGTCTCCACTTCTTTGGCTTCTGGTTGTAAATGAAATTCTTCTAGGTTTGAGAGTAACCATATCAAGGTAGTTGCGTATGCTGACGATGTGGCTATAATCATGCCTGGTCTTTTTTGCGCAAGTTGCCTGTGAAAAC…	1141	13.069
>274669_2761_1573	AAAAACTAACCGAGAAATCAGTCTGCTCAACATCGCATACAAAATCCTCGCAACCATCGTGACTGAGCGCCTGAAACCATGCCTGGAAAATCAACATCCGACCAACTTTTAACGCTCCTTGAGAGGACCCAAGAACACCAAGTCGATACGCATCACCTCTTCAACGAACATTACGAATAAGGTGAAACAAGGACATGTTTGTAATTGATGAATTTAGGTTTTATATTTAATTGTGACAGTGGGACTATGTGACAGTGGACACTTTTTTGTTTTTTATTCTTTAAAAAGTGTTTTTATTGTTACTAGTTGCTAACAAATTAGACTTGTTTTTCCATAAACAAGCAATACAATCAACCAGTTGTGACCTCTCCCGCTTCGATCGGTTCTATGTACCGGAGA…	472	85.5
>239224_2941_1995	ATTCATAAGAAGTTTTTATATCTTGATCAACTAAATTTACTAATTTCTTCTCTATCTCTTTCTAGATCTTTCTTCTCTTTCCTATCTATATTTTCTATTCTATCTCTATCCCATCGTACAACATTGTGCTTGTCATAGCTGCAACGACCCACCCATCGACGACTTGTGTCTAGCCCGGTAATCGATGGTGCAGCTGGGAACATGACAAGAAATGGGACTTTTTCTTTTCTTTCTATCATCTATCTCTATTTTTGCGTCAGAGAGTCTCTCAAATCCTACACAAATGACGCCCTACTACGACAGACGTCCATTCGTTACGCGAAGTGCGTCCAATATTCTGGTGCGTCAAGAGAACATTGAGCTTGTCATAGCTGCAACGACCCACCCATCGCCGACTTG…	473	25.5833
>237771_3363_1674	CCTTCCACCTTTGATGAGTANACTTTTTTAGTCAGCGGTATTGGCTTCCATACGTTCTAGATGGCCTGCCCATCTCAAGCGCGTAATTTCATTTACTTGGTTCCGAAGTAACATCAGACAACAATACCAGCGTCGAAGTGAAGCGAAGGATAGATAGATAGACTTCTACGATCTAAGCAGCTATCCCGAAAAACAATGGTCAGACTTTACCACCAGCTTGTACTTCCAGTGCTTCTGTACGGCTCTGAGAGTTGGAGCTTGACTGCCGCTGATGAACAATTGTTGGCTACTTTTGAAAGGAAGATATTACGCATCATTTTTGGGGCGGTTTGTATCGATGGAGATTGGAGAATACGGTACAACCACAAACTGTATCGGCTATATGACCACCCACGTATA…	420	200.727
>246867_2885_0707	TCCACTATTTGCTTCCAGCCCAACTTTTTTGGTCATTCTATAGTTAGCTCTGACATCATAAGTTGAAGTTCATCGGCTGTTTTAGCTGGTCATCAACTTTGTTTTCCGCTATTTGCTTCCAGCCCAACTTTTTGGAATTCTATAGTTAGCTCTGACATCATAAGTTGAAGTTCATCGGCTGTTTTAGC	188	5.8
>220672_3401_0065	AGCAGAAAGTAAATATTTTAAAAAACTTGCTCCATAACAGTCAGTCCATCAAGGCCCAGCTATACCCATAAGGCCCAGGACATTAAATTTGAAAAATTCCACTAAGGTGTATATTTTTATTGTTTAGAATCATTCTGGAATAGCCACTGAATCAATAAAAACACAATTGACAAAACAAATTATTTCAATTTTCTTAAAAG	200	40.6667
>256427_3473_3220	AAAAGAGAGGTATGATGGGTTGATGTGTGGATCCTGAAACAAAAGTTATCCNCAAAAAATCTGGATGTGGATGTTATGCTCTGGATGTGGACAATATGTTTAAAAATAACACTTCTTAATTTTCACTTCAATTTGTTATTACTTTTCTGAAGTTTTTAAGTTTTTATTTAATGTTTTATCTATGTTAATAGTTGTGTTTTGATAAAATCAAAGAAAATTCATTATTAAAAGAAAAGCTTTTCCTTATCAGTAATGTAATTGACATTATGTTGTGTTGATAAGGAACAGCTTTCTGCGTAAAAGAGAAAAAACG	313	5.5
>237637_3345_1601	TCATTCAGGTTGAATATGGGCAGGTGTTACTAAAGGATTTGCTGGGATAAAATTATCGGGGTCTCCTAATAAATAAGGATTAACTAAAGTTAATAAAGTTAAAGTTATTAATAAAATTAAAAATCCAACAATATCCCTATAAGTAAAATATGGGTGAAAGGGGATTTTATCTGAATTTGAGTTTAATCCTGTGCTAAGAAAATAAAATCACAACCTAAAAAGTATCTTAAATTTATTCAATAATTATTAAAATAATTATTAATAATAAATAAAAAACTTACTAAAAATAACATATTTTGAACCATTCAAAATATCCGCTTAAATAAACATAAAGGTGTCAATATTAAAATAAAAAACAAAAATTTTAACATATTAAAATATTAAAGGATTGAAAATAAT…	2045	11.5385
>239729_2814_3343	AAATCTACCAAACAACTGATTCTACTCAAACATAATGTAGAATGCTGATGAAAATAAATAAATGGGCTATCTATTTTTAATGTAGATTTACAAATCAATTGTGAGAAATACTAATTTATTGCGTGGAGTACGAATTCTTATTTTAAATTGTGTGGAATAAACAATGTTTAACACACATAAGTTATATAAAAATATAAATTAAACGTAAATTACATACTGTATCCACATATTAATTTAGTTAATTACTTTCGTAATTTACATCCGTAAAGTATGTAATTTATGTAAGCTTATGTAAACTGATGTTTTGTATAGACTGATCCCTTCCGGAGAAAAGACAAAGTCTAACTAAAATATTCTACTAGGACCTTCTAATTTCAGGAGGTCTTGTTACGAATTTTA…	561	13.4
>254674_3760_0506	AGGTTTCCGAAAGGTTGCTGCCAGTAAGAGACCACTACTGATGAATCGTCACAGATGTACCTAGTCAACACCTCCTCGCGGTACGATCTGGTAACGGAATCCATCGATTTCGGCTAAGTTGGTTGGCTTGCACCCGCAGTGGGGGACGGTAGAAATACACTGCACAACCCGAAAACATGGAAAGTAACAAACTAGATAGTATTACTCCAGGTGGTATGCACTCCGGTGTAATCCACCCGCTACGGCGGCATCAGGGACACGGATTCTGGAGGTCCCTACTACCATGTCTGAGGAAATGAGCTTGTCTGAAGAGGACAGACTTCTAGGTGGTTATCAAATGCCTAGCAAACCCGCTAAGAAGATGAAAAGGACTTTAACGCCTGAAGAACAAGCGATTAA…	567	66.1333
>215460_3714_3557	CGTTTTTCTTGACTCCTTAAGTCACCACTTTCCCAAAAAGAATATACATTGCCTATATTCGAAATGTTGATGGAACCGTGGTCAAAGGAGCAAAGAATCATCCTTTGATCCAGAAATTCCTTCCTTACCCAATTTCTGACACTGTTTCCACCTATCTGTGAAGAAATCTGAAAAAAGTTTCCAAAAACGCATATAGTCAAATTTTTATGGAACCACTGGTCATACGAGTTGGGAATCATCTACCAGACCAGAAATTCCTCCCTTGCGATTTTACGATTCCTGAGGTTACCACCTTTCCAAAAGGTATATATTGCTTGTAAAAAGAGAGTATTACGTACAAAATTCAGGAGGAATAGTCAAAAATTCATTAAAAATTGCTACTTAACATGACATTTTCTT…	499	35.1538
>246586_2734_0433	CTGAAGACGCTCGAAAAACCGCCATGTTACGTATACAAAACGTATTGAAGACCAAATGTATACCAAGTTTGGTCTACGTTCTGGAGAGTCTCCTAATGAATTTCAACAAAGGAGCTGGATGATAGTATTAAATAAATTTGACTTTCAAGATTCTGCTGTCCAGAATCCTGCTAACAGAATACCGATGGCAACCAGAGAAGGTCCTTTGACCTCACGATCTAACTCTTGCAGCGTTCATCGGAAGGATAAAGCTGCTAGAAGTACTCTAATAGGTATATAATTAGTTTTTCTCATAGGTATAGAAAACGCCTTTTTCAGCCGTTTTCTATACATTTTATAAGACCATTTATAAACGGATTGAAGACGCTCGAAAAACCGCCATGTTACGTATACAAAACG…	432	54.8182
>239751_2670_1680	AACATCAGCATAATATGCGTCTATGCACCTACTGAGGAAGACACGGATGAAGTAAAGGACCTCTTTTACGAACAGCTTGATAAAGTTTACACTAAGCTTCCTGTGTATGACATGTTTTATAGAGCGTTGTTGTAGGGGATTGTCCGGAAATTGACATTTGGAATTTATATTATCACACTGAAAATAATAAAATGCATTTTTTTCATTATCATATTTTAAAAATCTCAGAATTTACATAAATCATTAGTTTCAAAACTAAAAGTTCCAAAAATAATGATTTTTTCTAAGTAACAAACAAATCTGAACTTTTATTCAGCACATTCAAAATATTTCATTTGATTACAAAAATACCATGTGAAAAGCAATCATCGAATGGCTTAGTGGTTTGTGCGCTAGTCA…	860	18
>263867_2692_0245	GCAAAAAATAAAAAAAAAATTCAGAAGAGAATATTTGAAATTTGTTTAAAATAAAACAAATTGGATCAAGAATAGTTATGATTCTCATTGTA	92	1.66667
>273941_3848_2329	ACTATACATTTTCAGTGGAAGCAACACACATGTTAATCAAATTTAAAGGACCTCAAGAGCATTCCTGATCGAGTCCTTTCGATTTCCAATAATAAATGTCTAAAGGCCATTATCTAAGAGCTTTCCAACTGTTTTATTTAAAAAAATACTATCGTCTAAATCTTTCGCAGTATTCCTTTAAGTCTCAAAATATCCACTTTATCAAATTTGAAGGACCTCAA	221	7.66667
>241852_2342_0631	TCCTTACTAACTATGTAGGTGAGGGCTGTATAAATGTGCTACTGACAGCTGCTCACAGTTCATGAACAGTGACTATAGGAAGCAACATAATGACTCGAATACGAACACGGAAAGAAATAAATGGATATCGACTGACTGATCAAATAGAAGACAGCAGTTCAATTATTTGTTTCCGTGTTCGTTTTCGAGCCATCATGTTGTTTCTATAGTCAGTGTTCATGACTTGTGAGCTGCTGTCAGTAGAACGTTTATACAGTCCTCTCCTAGTTAGTAAGGATTAG	281	7.75
>254055_2955_0165	TTTTATAAAATGTTATAGAAAGTAAATTCAAAGACTAAAAAATAATTGTAGATATCTCAATTTTGAGTTTTAACATGTCTTCAAAAAAGCTTTTATTCAGGAATAAACCAGAGTCTATATATTTTGAAGAGTCTACCGACCTTTTCTTCTTTTTTCCCATTCTTGTGTCAAATAAAAAGCTTTGAAACTTTTACTGAATTCAACCAATGAAACAAAAGAATTTTTAGGTTTCTTCTTAGAATTTTCCTTTAAAAGTCAATAAAATTTCGAAAACTAAATGTGATTGGTAGAATTTATTTGTTTATATTATATAATGACATAAGAATGGGAAGCTTTTGAATCAGCTGTAAGTTCGGTAGACTCTGTACAATTTATATACTCTG	383	11.4
>243680_2411_2158	GCGGATCGAAGCGGAGCCTATATAGAGTCATATTATATGGCGGAGGAGAGTCATATTATATTGGAGGAAGCGAAGCGACCGAAAACTTGTGCTACTGGAGGAGTTATTATTTTTAGTCGCGGTGCGATTAATAAATTTAATGAATCTCCTAAGAGGACCATTAGTGCGAACTTCTATTTAATAGAAGCAAATGCAGGAGTTATTGTTTCTAGCCACTGTGCGATTAATGAATTTAATTAAT	241	13.8571
>258288_2216_0543	ATCAAAAACTACCGAGTTATTTTAATTTCGCGGTTTTCGATAGGCAATCCCAAAACACTGTTTTTCGAGATGTTCTATTGCCGACTTAAGTCTATTGTTTGATCCAGTTACTTAAAAGGCTTTGATATTTCTTAGTAGTTGTTCTTTCCCATGTTTACTTTCGGGCCTAGTTGATTGAAATGATTGAGATTGTGAATAAATCACCTCTAAAATCAATATTTTTGGAAACTCCAACTTAAACCACTGTAATTGAATATCTCGCTGTTTTTTAAAGAAATGTTTNTAAAGATCAAAGCCCTTTGAGTGTCTGAACCAAGCCATGGACTTGTATCGTCAATAAATCGATTCGAAAATAAATGGTTTAAGTTTGTCGAACTTAAACCGCGATAATTAAATATC…	421	3.36364
>256792_2621_0393	CAATGCTGCTGCGGAGAAAATCTATAATGTAAGTGTAGAAGGACTAAGAAGAGGCTAGACAGACAGCTAGGTGGGTTAGTTAAGAAGGATGCAATGCTGCTGCGGAGAAAATCTATAATGTAAGTGTAGAAGGACTAAGAAGAGGCTAGACAGACAGCTAGGTGGGTTAGTTAAGAAGGAT	181	2.2
>258749_3560_0952	AGTAAACTTGCAACATCGACAAAGTTTGAGCTATTATTGAATTTGTGAAAACTTGGAAATTGTTTATTACAACAAGGGTAGGAAATTTATGAAAAATATTTTTAAGCAAAATATTTAATTTATTTCAAAAGAGCAAATTCATAATTTTTTCCAGAATCTATTATTTAACTTTTTAATTTATATAAATTAAAATATTTAACTTTTTAGTTTGTTTTTTTATTTTANAATTTTTTTTAGGTACTGTCGGTAATCCCCCAATTTTTTATTTTAATTAAAAAAAAAACAATCTTTTTAACCAAAACAACAATGCCCAAGATAAGTCTTGGGCATTTCGTAAAAAAACATTGTTTATAATTTTAATAAAAAATAGGACTCAAAATAATTGTATCGCAAATTTTG…	537	3.85714
>249838_2861_0229	TTTTTTTTTGTAAAACGAAGTCATCAAATAAATTCATGTAAATTGAGGCCTTCAGAATCCGTGCCTCGGTGGCTACGAGTAGCTAACATAAATGCAAAACTTTTAGTATATGCATTCTTCCTTTTTTCCATCTTTGTACCAAGCATAAGGGCAATCTTAATAGAACCCAGACCAAGCATAAAGGCAATCCTAATAGAACCACCCTAAATAATATAACTACTCCAGTAATTAATTATGACCCAATTATGTCTAATATACCCGCAGT	265	6.28571
>231889_2521_0650	ATAAAAAACGTACCTTGACTTCATCCAGGGTGTTGTGCCGCGAAATTTTCGCGGCGGCGGCGGACCTTCAATTTTTGGGTGGCGGCGGCGGACGGCGGAATAAAAGTTTTCTTCTTCCTTTAATTTTGTTCCTAAGATGGTAACTCCGAGAATCATTTTTAGTTTTTTAAATTGTTTTTTCTTGCAGTTTTATTCAAGAATTTGTTCAAAATATGTCAGTTAAATACATTTTCATTAAATACAATTCTCTTAAAAACCAATTTAAATCAAAATAATTAAAGATAA	285	15
>259586_2756_0720	CTTGTTTTTTAAAGACTTTAAAATACGTCCCTGAACAGAGTTGCGGACCCTGNGGAAAAATAAAAGATACAGAGTTGCGGACCCTGAGGAAAA	93	1.66667
>225952_2599_0306	TACCATATAGCCGAGTCCACAAGATAAAGTCCAGGCAGATTTCACTCACTCTTGACCGACCAGATTGTTTACCTGACTTTCGTGAGAGTTTTTGGGCGTGCAAGCGAAAAGTCGTATTGTCCTATTGTTTATTTCAAAGTTATTCATGGTAACAGAATTGAAAAACAGATCATAGGCACACCAAAGCTGAAATTAAATGTTGGATCAACCCTTTAGCCTTGGATTTCTAGAAAATTACATGTTGCTAATATGGGAACCAAACTTAAACATAAGATATAAAAAACAAAAATTTTTTAAAAAGAGCTTTGAACGAGAACATGAGATTTCTTTTGTTA	335	4.11111
>269990_3027_2199	TTGAAACTAATTGAAACCAATTAATTAGTTTTAGCTAATTAATTAGTTATCTCTGAAAATCTAATTGAAACTAATTGAAACCAATTAATTAGTTT	95	2.33333
>242282_3254_0290	GTTTGGCTCGGAATATGGATATTGAATCTTTTGGAAGTGGTTAGAATTTTGATTCAACAATGCGAATCATGCGTTCTTACTGGCCAGAACCACTATCATTTTTTTTTTAAATTCCTTCAAAAATTTGTTCTTCACAATTTTGATGCTGAAATGGGCATGGAATTGCTTAGCAAGATCTTGGTTCCAGACCCAACCATTCCTCCAAAAATTTGTTCTTTCACTAATTTTGATGCTGAAATGGGCATGGAATCGCTTGAAAATTGGCAAGATCTTGGTTCCAGACCCAACCATGAGACTCATCCACTTCTCCTTTCCAAACCCACTACGGAATTAACAGAAATTTCACTACGGAATTAACAGAAATTCAGTACATTTGTTGTCTTGCAAAAGTTTAAGTGT…	416	12.1818
>268752_2515_0219	TTCGTAATTAACGTAAAATTGCTCCTTCATATTATATTAACTTTTAAATTATTTTAAATTGTGAACATAGATATGAAATTTTGTTGAAATGCGTTGAATCCAGGGATTCTTACAAAACCGATAGTAAAATATTTTAGAGTTAATTACGCGTAAATTACATGTAATTTACGTAAATTACGTAATTTACGTAAGTAATTAACTCTAAAAACTTAAATGCCATCC	222	91.5
>251685_2742_0602	TATTTAATTGATGAAATTAATGAACCAATAATTACATTAAAGTCAATTGGGCATCAATGATACTGAAGCTACGAATATTCAGATTTCATAAATGTAGAATTTGACTCTTATATAATTCAGAACATTGACCGAAAATAATCCGGGTCGATAATTATAAATTAGATTGATTTAATCGTCCGGGAGTTCCGTCAATTTTTACACCAAGAGCTGGAATGGCTCATGAGTGAATTACATCAGTAGCGGTTACTAATACACGAATTTGAGAATTTATAGGTAAAACAACTCGGTTATCTACATCTAATAATCGGAAGCCATTATTTTCTAATTCATGAGTAGGA	338	5
>244446_3528_0100	TTGTTGTCCCTATATTCTTTCAATCGCAGTGTATCGTCCGTAGCCTAGACTCTCCCAGCCGGATAAACTAGACTTCCAAAGATCCTTTAGCTACACCAACTACAGAAAGGAAGTTTAACATAAGCAGTTCAATTCAGGTGTGATATAGGGTCCAAAGTCTAGACCAACTCCCAGCTGGATAAACAAACTACCAAAGAGCCTGTTATTTTTTGGTTCCTTTTATGACAATTTTTATATAAGACGAGACGAGAAACATATATTCCGGTGGTGGTTTTTTATTTTATATTACTTTTATTTTCGTTGAATATTTCTTCAGACGTTTCCCAAGGAATCTTGGGAATCAATCACGAAGCTCCCCCATATCAAGTGTGGTCTCTCCCTTTTTGTAGTCGGCTGCAC…	409	6.72727
>265424_2504_0502	AACCAAAGATTATATAACTTAAAGATGTTCATTTTGAGGAAAGCTTCATTTGTTTATAAACATTTTACTTGTTTATAAAATAAAAACTTTGATACATATTTTTAATTTAAGACCATTTTACAATATTTTGATCAAAATTCGCGATACAACACAAAACCTTTATAGCTCTTATTCACACATTTCATTAAAAAATATTTTTTGTTTAACAATTTTTGTGAAAATGTTTATGTTTCTGAAACATTTAATGGAAAAGCTTATTTTGTTTCGGTACGAAAAGGTACCAAGTTTTC	290	10.875
>263630_2732_0356	CTTGGAGATCTTGAGGGACAGAAATGAGTAGAGATCCTATATTTACAGATTGGCATTCTAACTTTTTTTCTAGGGCAACATTTCTTTCATTTTTCTTTCATCGGACAAATAATATTTTTTCTTTGGCCTTGGAGATCTTGAGGGACAGAAATGAGTAGAGATCCTATATTTACAGATTGGCATTCTA	187	50.2
>240135_3210_2009	AATAAAAACATACGAAAAAAGAATATTGAATTCAAAAATCTT	42	5.5
>212916_3565_2053	AAAGCGATCTTACATTCCATGTACACATTTTAAAATAATTGTCCATTGCTTTTCCGGGTCGATGTCCGTTGTCGGTAGGCCTGTTTTTCTTTGTCTTCCTTTCGTAGTCATGATGTTTGCTCCATTAACGGGGGACTAACCTATTGCATGAAAAGTTTAAAACGTCTTAAGAAATGTTGGTTTTTTAAATTTTTTGTTTGTTATCTGGAAATCGCTGAACTAGCAACCAGACGGGTCCCCGGGTTGCGGATGGGGGAACACTCCTGTACGATCCGTTCGCCAGCAGGATAGCTTCGAATATAAAATAAGGAGCCCCGGACCAACTTCATGCAATAGGTTAGTCCCCCGTTCATGGAGCGCTCTGACAA	368	84.1
>240684_3216_1428	TAAAATTGTCTGTTAGATGCCGCCGCGGTTTAACGTTAAGTTAGAAAAGCTCATAGCAGCTACCATTTTTCTGAATTGTGTTGGTGTGTTTAAATTGAACTGAAAAATAAAATATTTTGAAAGAAAACAAAAGAAAATGGTTCGTCCCCCAAGTCTTTTGTTTGAAGCTGAACTTCGATAGAGTGTACGAAAATGGGAAGCTTGTGGGAGCTGTTTGTCAAATTGACAAGACGTTAAGTCAATAAACTTGGACTTATTAGATTGTCGTCAAATATTGTTGGTAAACTTTGAATCAATCAACAAAATTGTTAAATTGTGGAAAAAATTAAACCGAAACGAAACCAAGAAAACGCAAAAGTACAGAAGAATTGAATATTCTTTTAACAAAGTTTGTTGCTC…	855	7.18182
>208439_2208_2346	TCTATATGGCACGAGCAAACTAATGCGTTCAAAACTAATATCTCGGAAAACTAATTTACATACAAACATGTCCAGCGATGACGAACCTTCAATTAGATTACGCTTGATCAATAGCTGCATACCATACTTCACGGTTTTTTGTCTGTTGTTCGCCAGTTTGGGACGCCAATTGCTCTAGCATCACGTGATATGATGTCACTCCATCTGGTTCGAGGTCTTCCTTTCTTTCGATATCCATTCGGGTTTGTAGAGAAACATTTTCTTGCCGGGACATTTTCTTCCATCCTCTGCACATGTCCAGCCCATTGCAAACGTCTAGTTCGAAGTTTTCGAACAACGCTAGGATGTTGATATAATTGGTACAATTCGTTGTTGTACCTTATTCTCCACTCACCCTCC…	550	162.286
>240875_2527_1926	TACAATAAGGGATCTGATTTAGGTTTGCATTCAAAATTACAATAAGGGATCTGATTTAGGTTTGCATTCAAAA	73	1
>240825_3823_0497	ACAGAACGAGGCGAGAGATTTCAGGGCTTCCTCCAACACAGAACGAGGCGAGAGATTTCAGGGCTTCCTCCAA	73	4
>239421_2097_1484	ATAACCAATAAAAGGAAGTTCTCATGCGATGGGAGGAACTTTTCAGTGAATGTTTTAATGACAAAGCAAAACATCGAAGAACAGACTCCATTTGTTTTCCAAAACAACGATTAGGTGCCCCCATAAAGAACAGAAGTGGATAGCTATCCAAAGACTGAAGAACAACAAGAGCGCATTTAGCGATAGCATCCCCGTAAAACTTTTAAAGACTGCAGGAGCGATGTTCAACGATGTCTTCCACCGCTTAAAGTCAAACATCTGGATTAGCGAAAAGATGCCAGAGGAATGGAACGTCAGAATAATATGTCCAGTCCACAAGGAAGGTTATAGAAGCGATTGCAAGAACTNTAGAGGCATTATCCTGCCTTCCGTCGCCTACAAGATCCTTGCTTCCATCAT…	1203	56.1935
>239708_4029_1641	AACAAGTTCATTGCTCGATATAACTCATCCCATCGATGAAGTATTGTTTTTTCTTTACGTTTTTCTCAAGAATCTGCCTGAGCTGAGATAGAATCTTCAAGTATGGAATTGATATGGAATTAACCTCTCAGATATGCTGATGTATGCATCTTTAAGTAAACTGATTCCTCTGTAGTTCTTGAGTGCCTGAGCTGAGATAGAATCTTCAAGTATGGAATTGATATGGAATTAACCTCTCAGATATGCTGATGTATGCA	257	4.57143
>247368_2433_0421	TTTTAGCTATGGAGGCGTTTTAGCTATGGAGGC	33	0
>233357_3308_2220	ATCCTCTGGAACCTTGTGAAAAGGTTAAACTCGTGATGGTTCAACCCTTGAATCAGTCGTCCTCTAACCCAAGGTTCCTGAATAAAAGAAAATATCAATGTTATTGAAGAACCACCGAAGTAGTGTCATCATCACAATATTCCGTGAGAAGAAATGCCTTGATGGTTTTCCTTTATTAAAATGCAGGCTCTTGGCCGGCAATTATCCTCTGGAACCTTGTAGAAAAGGTTAAACTCGTGATGGTCCAACCCCTTGAATCAGTCGTCCTCAAACCCAAGGTTCCTGAATAAAAGAAATATCAATGTTAT	308	5.375
>227462_2714_0826	ATATATTTTTACATATATAATAAATATTTCTTACATAATGTAAAAAATATAATAAAATTATCCAAAATGAAGGTTAAGTTCGGTACAAATGTGTACAAAAGGATATGCAATATTTTTAAATTAATTTGTTTATATATATAAATTATATTTCTTACATAATGTAGAAAACTCAATAAAT	178	52
>255426_3174_1723	CCTTTCACTCAAAACAAAACTCTGTTTTGAAATTTGATAAAATCTGTATGTTTTTCTGAAAAGTCTTACTTTGCTTTGATAA	82	2.33333
>230995_2800_2783	ATACTTCTGAATCTACCAACTTCTAAATTTGTCGAACAGCAAGTTCCAAAAATTAACCTCGGAAAGAGCAGCACTCTTATCAGTTTCCAGCAAATGAAACTTTTAATATGCCACAGAAAAGTTTACAACCGGGTACAAACCAAACAGAAGAAATATCAGTGCTAAATAAGGAAGAAATTGCCGCACGACATGTAATAATATGCCACAGAAAAGTTTACAACCGGGTACAAACCAAACAGAAGAAATATCAGTGCTAAATAAGGAAGAAATTGCCGCACGACATGTAAATAAAAGNGTT	298	3
>218040_2098_2655	TTCATTAAATCAAACTTCTTTTCTGCAAATCATTCTTAGTGAAATTTTTATAAAATAACCTAGAAGACTTCTTTGTAAGATTGATAAAAAGATAAAATATTGTATTGTATTTAATTTTATTTTTTTATATTGAAATTACTCCTCGAAAAGCCACAATACAAACAATTAATGGAATTTATGTAAGGCCAGCTTCTAAGCTTGCAGTTTTGCGAGTCGAGGCTGTTGGAAGAAATGCTTCGATGAATGAGGACGCATTACTGGAGGGGAGTGACGTCTCGAATAGACACTGAAAACTGGTTGCACAACCCATTGTCACCAGGCTAATGAAGCTGTCAAATTAGCAGCCAACATAAGCAACTTCATTAAATCAAACTTCTTTTCTGCAAATCATTCTTAGTG…	498	2.76923
>239217_2417_0537	GACTCGAAGCTTTCATGGAAAAGTAACATTGCATAGACAAGGCTTGTAGGCTTATCCCCAAAATTGACGATTTGGATTTCCACGGCAATCGTGAGACCAATCCTTATGTATGGCGCACTCGTCTGGTGGGGTGCACTGTCGATCAGATTTACTTCTCCATAGTACAATTGTCGATATCCTGATGGCAGATATGATTTACTTCTCCAGAGTCCAATTGACGATATCCTGATGGCAGATCTATTGGCCATGTATTTAGTGTAAAATCTCTCTTTTGGTATATCTAGAATAGCCAGAACGGAATCCAGAGAAGTGGATTTCATAGCACCCGTAATACCAACCCCAATGGATCCTTGTACCTTATCTAGTGAGGTGCGATTGCCTTTGAC	386	5.1
>251199_2519_1767	AAACAAATAACTCTCTAATTAACGCTGCATTTTTCAAAATTATTCCCATTAAGGAATCTAACAGACATGTCAAATACAGCAGGTCCTGTAGAAAACCCAAGAATCAACAAGCATCAGTTTTTTTGAAGTGAAACTTCTTTTCGGACGGTATGAAATCTAGTACAATAACAATTTAGAAAAATCCGATAAGGGGGTAAAATTTGAATTTTACAACGGAAGTGAATGCAACGGAAGTACATGCAACGGAAGAACGGATACAGCCAAACCAAATAGCATAATGTTAACAGTACATCCTGTTTACAGTCTGTAATGTAAAAACTGA	322	8
>250487_3241_2849	TGTACTGTCCTATGTTGAGAGGTTATCTTTTGTCAGTGAATGTACTGTCCTATGTTGAGAGGTTATCTTTTG	72	10.5
>253275_3240_2208	TGTTTTTTGAAATCGTATTTTTTCTAAGTGCCCCCGTGACCCAACTAAGTGTCAGAATTTGTAGAGGCGCTCCCAGTGACTACGCCTGTGACTTTGGTTCGACCATAACAGGGTGTTTCGGGTCAAAAAACGGACTTAGAAAATTTTTTAGTCGTTTTTCAAAAGTGTCTGGTGACCACGGCGAGTAAGATATCGGGTCAGTCAGTGGCGGAACGTGTTCTAGAGCTCGCCCACAACAATCCTACGCCTTTAGTTTGATCGGTACAGGGTGTTTCGGGTCCGAAAATCGACTTCGAAAATAGTAAATTTTTCCGCCATCGCATGTTTTTTGAGATCGTATTTTTTCTAAGTCGCCCCCGTGACCCAACTAAGTGTCAGTAATTTGTAGAGGCGCCTCCC…	414	29.2727
>247934_2966_0075	TTTTTTAAAGAATCTACAACGCTTTGTTAGGCTTCCATTTAATTTGACCTCAAGTCCAAACGGACTTCACAGAAAGAAACAAGTAGCAGTTATTTGAATTCGTAACCCTTCCACGATTCCAACAAAGTATTACATTTGAAAATCGGTTAATTTTTAAAGAATCTACAA	168	2.6
>226176_3395_0450	CTTTAATACTTTAATAATTACTAGCTGACACGACCGACTTCGCTGGTCTTAGTCATCTAGATAGTTTTTTCCAAATTTATTAATGTTTTTTTTAATAATTTTATTTAATTTTTTAGATAATGTTGATTTATCAATCGAGATCAACTCGAGATATTTAGGAATACAATATTAAAAGCTCTCCTTGATGATAAGCTTCCAATCTGGATTAACCAGAAAGAGGAAGCTTCTGAAAGGCGCTGGAAGAAAGAAGGAAACAAAAAAATTAATTAAATTTTTATTACCAATTATCCAATCAAAAATTGAATATTTGTTGTTTCCTGAAAATAGGAGCTTTTAATATTGTATTCCTAAATATCTCGAGTTGATCTCGATTGATAAATCAACATTATCTAAAAAATT…	441	2.91667
>246943_3406_0425	TATTATGATAGTATATTCGCACTAGGTGCGAATTTACTCATATAAAAGTAGATTCGCACCGGGTACGAAAATACTGCTNTAAAAGTAAATTCGCACCTGTACTGACTTAAGTTCAGTTTCTCTTAGAAAAGGAAATAACCGTCCTAATTGATTCATAGATTCGGAACAGTGAACTTGTGTTAACGTGTAAACACTGTCCTTTATTAAATTTGTTAAGAAACATTCGCTGCGAATAAGGGAGAAATGCTGTCTCCTTAATAATTTGTTCATAGATATTCGCGGCGAATATCTATGAACAAATTGCGGCTAACATCCGTGCGAAATTACTTTTATGAAAGTAATTTCGCACCGGTGCGAATATACATTCACAAAAGTAAATTTCGCACCGGTGCGAAAATA…	500	13.5385
>248934_3213_3427	TAATTCATTTATACTTTGGGTGAAGTTTTTGTATTGCTTCCCCGGTTTTTACCTTGCTCGGCATTTTGAGTTATTGGAGAATTTCCGATTATGGGCGGCTTTCTTTTCTAATTGTCACTGGTTTCAAATTGATCTGCAAATGATCTTGATTTCACAACGTAAATCAATGAAAGGATTACCCAAAGTGATTTTAGACCACAAGTTGCAAGTACTCGACTAGGCAAGTAGGCGACTATCCAGGAACTC	246	3.57143
>249209_2792_0045	GGTAAAACCCTATCTGTAGTAGGCGACACTACAAGGCAATTGAGATCTTTGGTATTTCCATTGTCTGGGGTGTGGTCGAAGTTTTCCGACCGATTACCACAACCGAGATAAAAGATTTGTATTTCGGTGGTTGTCAACCCTTTTCCTTTGTGTAGTAGGCAAGACTACAGGACTAACAGGCTCTTAGGTAGTCTCGTTATCCAGGTGGGAACGTTGGGCTTTGGAAAATAAGAGTGAAATACAGAGACCGGACAGTAACATCCTGCGTGTAGTAGGCTAGACTACAGGACGGTTGAGCTCTTTGGTAGTTCAATAGTCTAAGGGTGTGGTCGAGGCTACCGACCAATTACTGCATCGGAAATAAAGCATTTTGCTCTTTCCAGTGGTCGCCGAACTTTC…	414	8.45455
>229851_2509_2396	ACGTTATGAGGAGCTAGTTATTTCACGACTGGAAGCGCCATCCGAGAGCCCAGATATCAAATCCTGCTAGAAACAGTGTATGGAAGTGGTCAAAATAACAGCCACAGAGATTCTTGGGATGCAGAAACCTCAAAGAATTTCCGGTATGGGCATAGCGAAGTATTTAGTTAATTAATTACGTAACTTACATTTACGCTTGTAAATTACGTAAATTACAGACAGTGCCCATCCCTGGCATTGCATAAGAAACCTCCTCTTTATTCGTTGTTAAGTCACCGTTTTTGTTTCTTACAGCAGGATATAGTTATTGGAAATCCTTTCCGCTGACGGTTTACGTTCTCGTAGAACTTTCTTGCCTGATTCCGATCTCTCATAAATTCCAACACTTCAAACTGGGCT…	564	85.7333
>258708_2146_3396	CTTTCGATCATCTTCTAAATTAATCGCACTATTTTAAAAGCAATTTGAAGCTAGTATTTACCAATAGAAACACAAATCACATAAGATTTTTACATAACTTAAGTAATTTTGTAGTTAAGAAATTAAATAAATTTCAAATAATTACATAATTTAATCTAAAATACACAGTTTTTGACTTAAATCATTTTTATTCTTATCGAAACATCTGTATTTTATTTTTGCAAAGCTTTCAAACTTTTTATATCAACTCATAACTTTAATGGGCACTTTTGATTTCATATTTTCATTTTGTTTTTATAGGAAAACGATTTGAAGTGGAATTCTGAAAATGT	332	5.55556
>247765_2611_0291	GGAGAATTTGTTCCGGGGAGCTAGATTTTTCCTGGATTTTTTGACACTATTAGTAATTTAACTACTCCTTGTGACACAACTATTCAAATATACTAACTATAATAGAAACATCCAATATTATATTTGACCCCGAGACCCTCTTTAAAACGAAGTACCACAGAGTAAGTGAGTTTTCCCTTTTACAAAAGAAACATGGAAAAATTCCTAAATCATAAGAATTATGCAAGGAGAAGTCACTTTGTAAAAAAATTGGTTCTATCAGACCCAATGTCTTACTTGTCGCGAATCTTTCTGAGAAGATAGATCTTTCACACTCACGGTCTGACCTGTCAAGAATCTTGGTGGGAAGATGGTTATTTCAGACTTACAGTCTGACTTGTTAAGACTCTTGGTGAGAAG…	774	7.95
>264663_2861_1893	CAGGTTATATCTTCGGATTGATTTGTATAGTATAGTTTTAGCAACCTCAACTCATGTGAGACTACTCCCTGAATTTAAGCATATTAATGAGGGAAGGAAAAGAAACTAACAAGGATTTCCTTAGTAGCGGCGAGCGAAAAGGAAAAAGTCCAGCACTAAGGGATTTTGTTTTTAACAAATATCCGATGCAGTGTAAGGAGTGTCTATTATCTAGTATGACAAATTAACCGTTTAAGTCCTTCTTAAACGAGGCCATTTACCCATAGAGGGTGCTAGGCCCGTGTAGCGTTAATGATTACTAGAAGATATTTCCATAGAGTCGTGTTGCTTGATAGTGCAGCACTAAGTGGGTGGTAAACTCCATCTAAGACTAAATATAACCATGAGACCGATAGCAAA…	3077	17.5714
>215097_3542_0706	CCTAATAAAGCATAATTAGAATTTGAAGATCATCCAGCAATTATAACAGTGTAAACCCCTAAACTTGTACAACATAAAAAAAACAACAAACCTAAATTAAATCTATATAAATTAATTAACATAGGTATACATATTCAAGTTATTAAAGCCAAAAAAACGAAAAAACAGGAGATAAATAATAAGGTAGAAAATTAGACACTAAAGGATAAGTTTGTTCTTTTGTAAATAACTTAATTGCATCACAAAAAGGTTGAGGAATTCCTATAATCCCTACCTTATTAGGTCCCTTACGAATTTGAATATATCCTAAAACCTTTACGTTCTAACAATGTCAAAAAAGCAACACTTACTAATACACAAATAACAAGTAATACACTTCCAATTAATATTAAAACTACA…	758	12.5263
>232794_2450_1726	TTATGTAATGTAAATAATTGTAAATTACGTAG	32	4
>250524_3318_2674	AATATTTTTGTTTATATACACTTATAAAGTACTTAGTAAATGTCTACCTATATATA	56	10
>242023_3696_0168	TGTTTATAGGCGCTTTTCTGTTTATAGGCGCTTTT	35	0
>245695_2848_1375	AAAGGTTTCCGAGCTATGAAAGGTTTCCGAGCTAT	35	0
>242248_2291_1391	CAAGTCATGGATATTACACAAGTCATGGATATTAC	35	0
>231828_2877_0051	ATTGTACAAGATATTCTTGTATGTAATTTCTCAAACTAAAGCCTTATAAAATAATCCGTTTCCACCCACTTTCTCCTGAGGCAAGACACAGACCAAAAATTAATAAACATGTTACCAGTTCAAGTTTATCGACTTAACATTTAATTGATTGTACAAGATATTCTTGTATGTAATTTCTCAAACTAAAAGCCTTATAAAATAAATCCGTTTCCACCCACTTTCTCCTGAGGCAAGACACAGACCAAAAATTAATAAACATGTTACCAGTTCAAGTTTATCGACTTAACATTTAATT	295	19.75
>228800_3397_3686	CTATAAAAATATAAGATATTACCTTTATTTTTAAGTAAATTTTAACCCCTCAAAAGAAGTTGAATTTAACCTTTAATTAAAGGTAAAATTTAAGAAATTTTTTTACCCCTCGGAAAAAGTAAGAATCACCACCTCAAAGAGGTATTCGTTATTTTTACTCAAAAAGGGGTGGAAGTCACCTTCAAAAAAGTAATATATTACCTTCTTTTTTTTTTGGGTGTACTAGTAAATTATTCTTATTTACATGAGTAATTTATTTATAATAATACGTGTATTTTATCATTTCTATATAATATTTGTGTTATGTAAGTAAATTACGTTCTATCTATGTATGTAATTACTGGT	345	6.22222
>225436_2703_0819	ATACAACACTTCAAGAATTTTGAATCTTCTACTGCATACACCGAAGCGAAAATATTTTTCTTCGCTCGCTCGCTCAATTTTCGAGCGAAATATTTTTTTCGCTCGCTTGACTTTTTATTATTTTTTAAAGAGAAATATTTGTCGATGTGATAAAAAATCAGCTAGTTATGAAATTTCTAAACAAAATCCTATTAAAAAACTCAATTTTGATTAAAAAATCTTCGAAAATCTTTCATTTTAAATATTTTTGTCTCGCTTGCTCAAATTTTCTTTGCTCGCTCGAGGTTTTTTACGCTCGCTCCAACTTTTCTCGCTCGCTCAAAACGAGCGAAATGGAGCGAGACGAAAAAAAGTTN	356	6.33333
>234715_2612_2979	ATTAGCAATAAAGTAAAGTAAGTAACTCACTCGGAAGCATATTAAGCTGTGTTGTGACAAGAATTAGCAATAAAGTAAAGTAAGTAACTCACTCGGAAGCATATTAAGCTGTGTTGTGACAAG	123	11.25
>252854_3238_2670	ATTATGTAAATATGTTGAATACATATGTAAAAACATATATGACATCATTTGTCCTTTCCTATATTATGTAAATATGTTGAATACATATGTAAAAACATATATGACATCATTTGTCCTTTCCTA	123	32.25
>268269_3481_0825	AATGAAAAGCAGGTAGACGAGAAATTGCGTTTAGTGCTAGTTGACAAAGCAGGTAGACGAGAAATTGCGTTTAGTGCTAGTTGA	84	3.33333
>225121_2496_0906	AACGAGGAGAAGAGGTCAGTATTAAATCTGATATGTAGTTCTAGTGGACAGAAACACAAAAATTTATAATACCTAACAGCAAGGAACACTACTCGAAGAACGTAAGATTATACCACCACCTCGTACTTCACGTGCTTCTGTACGGATCTGATGGTTGGAAGTTTACTGCCGCTTGTAAACGATTGTTACGTAGGATAACGAGGAGAAGAGGTCAGTATTAAATCTGATATGTAGTTCTAGTGGACAGAAACACAAAAATTTATAATACCTAACAGCAAGGAACACTACTCGAA	293	2.125
>258399_2450_1766	AAGATTATTGAAATCATAATTTAGGACCTTAGGTTAAATTTTGCCAAGGATCTGTGACTTGGTCGACATTTATTATTGTAAGATTCAACATTATTGTCTTCTTATAAAATGTTTATTTAATTTCTACCTAGAATAGA	137	3
>252828_2252_1338	AAGTACACCAGTGTACACCGGCAATAGTACACCAGTGAAAAGTACACCAGTGTACACCGGCAATAGTACACCAGTGA	77	1
>259919_3626_2207	TCGTATTTCTCAAGATATTATTGTAAATGATAAAGGAAATCGTATTTCTCAAGATATTATTGTAAATGATAAAGGAA	77	2
>241684_2908_1753	ATGGGTCTTGAGCACAAGGACTTTCGTATTCTTTACTAAGGCTATTGATGGAGGGAGGCCAAGAAGTTGTCAGCATCATAATGGGTCTTCTTCTTTTACTAAATTTGTTCAAATAAATTAAAAGCACAGCAAGCTTGCTAGTGCTAACCTCTTAGTTTTTATGATAAAAAATGATATCACGATCTCTCTAATTCAGGAGCCTTGGGTAAGGGATGGGAAAGTCATGGGTCTTGATCAACAAGGACTTTCGTATTCTTTACAAGGCTATTGATGGAGGGAGGCCAAGAAGTT	291	2.75
>240863_2487_1483	GTTTCCCAACATTTTCTTTATTTTATTTGTTTGGCAACTATTTTCATTAGTGTCTGTGGTCCAGTGCATCTGTTGACAACAATATTTGTTTTTGATCCTATGGATCTAGGTTCAAATCTTTATGGAGACGAACATCAAATTCTACTAAAAAGTAGTTGCGAATTATATACGGATATTAAAAAAAATACACTGAAAATCTCAATAAGTAGTTGCGAATTATATGAATATCATAAAAAAAGGCAGTGCAAATCTCAACAATTTAAATTTTTAGAAATTTTGTTTACATCAAAATAAGTATTTTTAATTTATATTATTTATAT	320	9
>227985_3152_3288	ACTTCATATTCGCCGACAGAGTCGACTTTTATATAAAGTCGACGCAAGCATTTACTTCATATTCGCCGACAGAGTCGACTTTTATATAAAGTCGACGCAAGCATT	105	2.66667
>213458_3602_0547	TAGTTGAAATTACTATAATTTCAGATACTTCCAAATAAAATATAGTTAATCTTACTATAATTCTTGTTAAAACCTATACTATAATTATAGTTATAGTTGAAATTACTATAATTTCAGATACTTCCAAAATAAATATAGTTAATCTTACTATAATTCTTGTTAAAACCTATACTATAATTATAGTT	185	5.2
>230468_2747_0055	CCATAATAAATAAAATATGTGAATCTACATCCAAAATAATTTAAATGTAAATTCATAAATTTTCACTATATGGACTTAAGCAGAGTCCGAGATGCTGGAATGACAGGTTTCATGGTTTTCATTTCATCAATTGGATTTAAAAGATCTAAAGCGGATTATTGTCTATATGTGAGAGTCAAAGGAGATAAGCGTATCTATCGGCGCCCCGAATTAAGGTTTATGAAATAAACTACCATGCCTTAACAAAAAGGCATTGTATTTTATGTCATATGCCATAAAGCCCAAAGCCAAAAAGCCCAAATTTTGTGAATTATCGCCCAAACTAATTTGGGTGTTAATTCATAAATAAGATATGCCAAATCCAATAAAATTAAGACAAATGGAATTGTTATAACAAAT…	449	6.25
>233917_2869_0128	ATATTAGAATCTTGTAAATAAAAAGACCAACTATAAACAGTAAAATCGGAATTTAATATGTATAATACAAACATTAAAATTCAATTTGTTCCTTTAATATATATAGGATTCGAATATTTTTTATAGAATTGCTAGTTCAATGTATAGGACTTCATAGGATTAAGTAGAATGTAAA	175	2.4
>247258_2551_1661	TGGACATGCAAGAACGTTACACTAACTAATACAAAAGTATAAATAATAGAAACCCACAGGTGTTACAAATGTGGATTAGAAAGCCCCACATTTATATATGCACAAGTATACGTTTGTGGATATATAATA	129	5.25
>224730_2753_1823	TTGAATATACTAGGAAGAATTGTCAAACTCCAAACAATGAGGGACGAATTGAATATACTAGGAAGAATTGTCAAACTCCAAACAATGAGGGACGA	95	0.666667
>249344_2117_2245	ATGCTCTTTAGGTTTGAACTGTTCTTAAATCTTATATGCTTAACAAATATGCTCTTTAGGTTTGAACTGTTCTTAAATCTTATATGCTTAACAAA	95	1.33333
>228164_3717_3559	GAACTAACTCTTTGGGTCAATCTGGAAATCCAAGAAATTAACTAACTTCTTGGACCAAGAACGGCGGACAAACTACAAAATGGCGTCCAAACAGAACTTAGTGGACGCCAATAAATTCTTATTTTTCTGGGAAAAGAACTAATTTCCAAGAACTTAATTTTAAAGTGGATTATAACAACTCGGATGGATGACTTTGGTCGGAAAAGCTCTCTTGCCCAAGAGCGAACTAACTATTTTCCTGAAGAACGTTATTTAACAAAAAATGAATTAACTTCTTGGTAGACGGCAGCCCCGCGAACATAAATACTAACATCCAAAGAGAGCACTAACTCTTTGGGTCAATCTGGAAATCCAAGAAATTAACTAACTTCTTGGACCAAGAACGGCGGACAAACTACA…	484	2.46154
>221858_2620_0746	AGAGGAATAGTGAAACATTCCTAAGAAAATTG	32	2
>243114_2994_1997	AGTTTTTCTTAATCGGGACTTGCCAGTAACCATTTCTTTAGGTCAACAGTAACCATTTCTTTAGGTCAA	69	1.5
>259826_3293_2671	TGAAAGTGCGGATGATACTGTTGATCAACCAGATGAAGATACTATGCGAAGAATTTCTTCGAGAAACAATAAGGGTGTTCCACCTATAAGGTATGGTCAAGGTGTGAATTTTGTAATCGAGCTGAAGACTATTGACGATGTTATGCACCTATAAGGTATGGTCAAGGTGTGAACTTTGTAATCGAGGCGAAGACTATTGATGATGTTATGCGAATTAAGGGAGGAGA	227	4
>220348_3525_0072	CAAGTAGCTGCTAAAGATGCCAGTTTATATTTTCATTATAAATCCTGTTTTAAATGTTAGTTAACTTATATTTGGATTTAATTTATATTATAGAATTTACTAATTTCTTAAGGCGTTTTCAAATTTTAAAATTTGTATGTTAAATTTTTTTGACAATAATTTGTTTTTTTTTATTTGTTTATATTTTCATTATAAATCCTGTTTTAAATGTTAGTTAACTTATATTTGGATTTAATTTATATTATAGAATTTACTAATTTCTTAAGGC	268	2.71429
>240039_3629_0164	TTTGCACTTTTAAAGGTGTAATAAAGTATAAATTANACCCATATTGGTGTTATATTTATCTTACACTTTTGGCCTAATAAATATTACACTTCTAAAAGTGTTAAAAATGTTACACTTATGAAAGCGTAGTACATACACCTTCAAAAGTGTGTTTTTGTCTTACACTTTTTGATCTGAACGTCGGAACCCTTGAATCTAGTACTTTTAAATCTAGTTAATTCTTATTAAAAGAACGTAACTTATATGGGAGATGGTTAATTAAACACTGTTAAAAATCCTGGTGTTAAAATGTA	293	4.625
>229492_3010_1237	CAGAAAATCCAACAATATTGTAGATATTTATCAGAAAATCCAACAATATTGTAGATATTTA	61	1
>222264_2343_0667	TTATAATATATATTATAGAGTAAAACCCCATTATATATATAATATTAGTTTATACACCAATAAAATACATAAGTTGCGAATATCTAGTAAGTACCTATATGTTCACAAATTCCGTGAAGAATAATGCTACTAGTATAGGACCACTAGTACTGTATACAATATGGATAGGGTATTATATATAAATAAAAAAATAATTGAAATGTTTCATATGGAAACTGCAAACTGACTATTAAGTTATGTTTGTATCAATATATATTTAAAAGAAAAATATATGTATATATATTTTTTTTATATAACATTATTCTGGTTGATCCTGCCAGTAGTTATATGCTTGTCTCAAAGATTAAGCCATGCATGTCTAAGTACACACGAATTAAAAGTGAAACCGCAAAAGGCTCA…	2438	14.082
>273884_3400_0990	GGATTTCATGCGTAATTTTGGCGCGAAATTTGGAGAGATTATCGCTTGAAAAGTGGTTAGAGCTCTGATGCAGGCTCACCAAAAAGAATCATGCGCTCTTCCCGTCCAGAACCACAGACAGAGCATCGCTTTTAAGGCGGTAATCTGTCCAATTTCCGCTCCAAAATAACGAATGAATTAATTCGAAATTTTTCTAAATAAAAATAATCTCTGAAAGAATTTCTGGGAATTCTGTGGTAGTTCTGGACATGAAGAGTACATGATTGTGTTTAGTGGACCTGGAACAGGCTTCTGACTTTTTTTCTAAGCGGGGTTCTGTCGAATTTC	327	14.3333
>242606_3005_4047	ATATTAATATTTGAGGTTTAATTTTTTTATTATAACAAACAAAGTACGTAAATAATCATGGTTTTCTAATATTTATTTTTATTTAATTTAATGTTTTGTGATTAGTAAGTGACTAGTTAGTACACGAATTAAGTTAGTGTGGTACATATTACGTCCAAGACACTAGATCCAATGACACAAAATCCGAAATTTCTCCATACAAAGTTTGGAAGTTATTTCATGACGTAAAGTCCGACGAATTATCGTCCAATGAACCTTAAGTCATAGAAAAACTGTCATTACCTTCTATGTGAAAAAACAATCCAAAACTATTGACATTTCATCCAAATAGTTTTAAATATTATTTCATAACTTTTGGAAATTATGTCAAAATATTTACATTCATAAAATTGAAATGAA…	692	4.44444
>216162_2843_0057	TTTCAGGCTAATTATATTTATTTAATTTGCTAATTATTAATTATTTCTTTTCCAAATTATATACTATTTTTGCATATTAAATTATTAATTGCTTTTCATATTACGTGATTGGAAATGCAATCTTAATCATGTAAAAGGTTGGTTGGTTGGTTTTAATCATGTAAAAGGTTGGTTGGTTGGT	181	11
>227640_2401_1157	CACGCATGTGCCTTTGGTTTGATCGTAACAGGGCGTTTCGAGTCAAAAATCGAGTTTATTGTCGAAAATCTTTGCATGTTATAGAGGACCCAGACAACACGCATGTGCCTTTGGTTTGATCGTAACAGGGCGTTTCGAGTCAAAAATCGGGTTTATTGTCGAAAATCTTTGGACCTCTGCATAAAAGCGTCTGGTGACCACTTGGAGTGTCGTATCGTGTAACTTAGTGTCATAGCGTGTTATAGAGGGACCCAGACAATACGCATGTGCCTTTGGTTTGA	281	203.5
>225925_3292_0193	ATGTCACTACATCTAATCCAAGGTAAGCTCAAGGAAATTTTCAAGGCCTCTATGAGGTTAGGGCTGCCTCCAAATCTTTGGAAGGAGGTGGTAGGATTGTCTCAGATGATAGGTTGAAGTAGTCCATAAATAATTTTGAAATATACAAGTCGGACGGACTAGATGATATTGGAATCGTATGAAAGTGTAGAGAGTTTAACAGTAGAAAATAAGTTGAACGATAGTTTCAGACGAGAGGTTGGAATGGGATATAAATAGTTTTGTAACCATACAAGTCAGACGGACCAGATGGCATCTTTCATGCAATGCAGCAGAACTCACTGCATCAAATCCAAGATAAACTCAAGGAAATTTGAAGGCCTCTTTGGGGTTAGGGCTGCTTCCAAATCATTG	393	4.9
>225131_2880_0313	ATGATTGTTTAGTATTCCAGGCAGAACTTGTAGCTATAAGGCATACTAGTGCCTTTTTAGTGCAGATAGGAGGGATAGATTAATATCAATATATGTTGATAGGCACTAAAACATAGAGGCTATAATTCTGGATGATGACTAAATGATAGCTAAAAGGCGTGCTAGTGCCTTTTTTGTACAGAGAGGA	187	22
>244034_2288_1986	CTACTTGTAAGTCCTGACAGAACCTACACTCATCACTCATTTTTAGCCATCTTTCCTAAAAGACAATGTCCTATTAGGACTCCAACACATAGTCTCGAGAACTTCTTATTACCCCTCAATAGCCTCGACGACTTGTATGTCCTGTCAGTACCTTCACTCATCACTCCTTTGAGCCTCAACTTTTTAGCCATCTTTCATCACAGACAATGCCCTGTTAGAACGACAATAGATAGTCTCGAGAACTTCTTATTACC	254	14.8571
>259590_3955_0832	AACGGCAAGGACATCTGGATGGAGGAGCCAAGAATACAACTAAACGGCAAGGACATCTGGATGGAGGAGCCAAGAATACAACT	83	6
>226960_2403_3334	TTGTCNTTAAATTTTGTATCTAATCTCATACTCAATAACTCTTTTCAGAACCTTTAGTAGAAAAGATCACAGACTAATTGGTCTGTAGTTCTTAGCAGAAGAATGGTTTATTTTACCTGCCTTGGGAATGAAAACAACCTTCACCTGAGTCTTTAGATTTTATTCCAGTTGTTGAAAATTTTGAAGACATTATTGATTCTGAGAAAATGAAATGGGCAATTTCTTTTTGAATCTTTCAAATCAATATTGTTCCTATTTTTAACCGTATCTACACGCATTGTCTATTATTCAAGTATATTCCACTTTCTTGGCGAAA	316	2.25
>253348_2877_2127	ATTACTTACTTAATTTACATGTAAATTAAGTAAATTATAGACAATTCCCATCCCTGGCAGGCGTACTACTGTCGTTGCAGTTAATTACTCACAAAAAAATAAATGTTGAAATATTTTGGCTTTCAAAAAAATACTCATATAGGGTAAAGCACCTCAAATGGAACACCTAAGTGAATTTTCAACTTTGAAAAAAGTAACTTGTTTCTCTCAAATCAAAATTTGATAACTCCTTCTTTAAATAATTAATTAGCCAATATATTTTTAGTAAAAATAACAATCAATAAAAATCACAAAGAAAACCTATAAGAAAATCGATCTTTCAGGAAAATCTTCATTGCCCCTGAAATGGTACACATGTCCCCTCAAATGGAACACTAAAGCCCCTCAAATGGAACA	396	31.7
>273345_2787_0350	ACAGATCGGTGAAACAGCCTCAGAANCGGTTTTTTTTTCTATGTTAAGTGAAAGTTTACATTACGTTCGGAAAAAACGTAACGAATTTTCTTTTTCTATTCGCAATATATAACTTTTTACAGATCGGTGAAACAGCCTCAGAANCGGTTTTTTTTTCTATGTTAAGTGAAAGTTTACATTACGTTCGGAAAAAACGTAACGAATTTTCTTTTTCTATTCGCAATATATAACTTTT	235	3
>229986_3264_0321	ACTTTTTTATTGTTAGAAAGATAGAATAGTTTCTGACATAATTGCATTTATTTTCCAACATCTATCTTTTTGTATAACAAGTATTTCAGGATAAAATCTATATGTACATTGGCAACTTATATAACAGTACGAAAAGAGAAAAAAAAGCTGGTTATATTTGCACCAACATTGTTACTAAACACTTTATAGCTGATTCATTATTTGGTTTACAGACAATAGTTAAAGCTCTTGACAGCATTTCATATAGAATATAGAATAACTTTGTACAAATTAAAAACAAAATTGTAAAAATAATTTTTCTAAGTACATCATCTTGTGAGGAAAAGAAGATATATTCTTAGGAAGAGCAA	350	2.44444
>234640_3097_1867	GTCATGAGTGTTTTTTTTTTTGGTCAGAAGTACGAGGTCATGAGTGTTTTTTTTTTTGGTCAGAAGTACGA	71	0
>241324_2307_4000	AGGTTTTAAACGTCTTCAGTGATTTAGAATTTATAAAGGTTTTAAACGTCTTCAGTGATTTAGAATTTATA	71	2
>210873_3291_3019	TCAGTTCTTTCTTTCACAGTCTTAATTTAAAAGTATTCAGTTCTTTCTTTCACAGTCTTAATTTAAAAGTA	71	1
>232514_3390_2618	AAATTGTATGTATCAAGAGACTTAAGACAGGCTTCAAAATTGTATGTATCAAGAGACTTAAGACAGGCTTC	71	6.5
>235307_3325_3006	CTTCCACAGGAATAAATTAAAATTAAGGTTTAATAACTTCCACAGGAATAAATTAAAATTAAGGTTTAATA	71	4
>211198_2705_2165	TTTGTATTTCGTCGAAGAAAGTCGTCTTTCATGTTCGTCGACGGAGTCGACTTTATATAAAGTCGACGCGACTTGACTCGACGAAAATTTAAGTCGACTTTGGCGACGACGACGCAAGCTTTTTTCATTCGACGGCGGTCGACGCTATTTGATGGGAAAATTTTTTTTATTTTTAGCCACGAACCGAAGGATTTTAGCAAAGACTATAAAATATTATAGATATTCCAAATTTACACCTTTGGAAACTTTTGTTCCTGAATCAGGCACCTCAGTCGACGGACAAAATAAGTCG	292	8.5
>237554_2924_0671	TTGGGCGGGGTCAACACGCCCACTTTTCTCATTTTTCAAACTAAAAATTTAAAAATATTTAAATTGGGCGTCGTTAGGGGTGGAGTCGACAACTAAAAATTGAAAAATNTGTAAAGTGGGCGTCGGTAGAGACGGAGTCGACACACCCA	149	6
>233157_2147_2190	AATGTGTTACTGACAGCTGCTCACCAGTCAGGAGTACTGCCAATTCAACTTACTACTAAAAACAACACTATTATGTAAAAGTGTGCTAATCCTTACCTATCCATCTCGTCATGAGTAACCCGCGTATATGTGTCTGACGGTATAAATGTGTTACTGACAGCTGCTCACCAGTCAGGAGTACTGCCAATTCAACTTACTACTAAAAACAACACTAT	215	7.33333
>244296_2131_3088	TCAAGGACAAGTTGAAAACATACGAAGAGTTCAAGCAAAATTCCCAATCAGCGTTTCCGGAAAGGGTTGTTTCTCAAAATATAAAGCTAGCTCATCTACTTTTTCAGTATACCTCTCAATTTTACCTAAATTTTAAAGCTAGCTCATCTACTTTTTCA	158	2.5
>240447_3592_0088	TTTAAGCGCGGAGCGAAGCGAAGCCTATATAGGAGTACATTTGAGACAGGTTGTGGTTCGATAAGTGTTGAACATATGAAGTGACGAGACACTTGGCCTATGAGGGCAGGTCTTGTAACAGAAGTGTGTTCTGTCACTTTGGGAGGGAGCG	151	33.5
>240514_3137_0064	AAGAGAACTTAGTTACTGGATCCGATACTACTGAAAAAAAAATTAAGAACTTAGTTACTGGATCCGATACTACT	74	2.5
>262924_3736_0110	TTTTAAAAGTCAAAATAATAGATAANAAAAATTATTTAAAATAGTTACATTACTCAATTNTAAAAAAATTAGTTAAATTATAACATTAGTATGTCAAACTAAAATTATTAAATTATTAATATTTTTTGATTCCACAAATAGCCCCAATTAGTTGATTATTTCTATTTTAATCTTTTCTATTACTTTTATTATATTTAATATCTTAAATTACTACATTTTTCTCTACTTATTAAATTATTAATATTTTTTGATTCCACAAATAGCCCCAATTAGTT	275	3
>242170_2742_0696	CAAAAGTGTGACATTTCTGCTCCCAAAGAAATCTTCTCTGATTCTTTTGTGATAAATTTTCTTAAAAATATATATGTATATGAAAGTGTAAATGCATTTGGAATCAGGAACTCTTTCTGATTCCATATGCGTTTACAGATTTAAAAAATATTTTTTTCTATCAAAAGATAGGTTTTCAAAAGTGTGATATTTTTGCTCCCAAAGAAATCTTC	212	19.3333
>249686_2672_0101	TATATTCGTTCTCTTAAGTCTGATTTATTTTCTTGAAAATAGGAGTCTTATTTTTGTATAGCGTCAATGAAGTGTCCATAGATTCGATTCTTGCTAAATTATCGGCATCAACGTTTCCTTCAATATTAAAGTCTCCGGGTACCCAACAAGGTCTTACCTGTTTCTAACTACAAGAAAATATAAGGAAGAAAATTTCTAATTACCAGAACTGGATGTTATTAAGTTAAAACTATCAGACAGGGGCAAAGCTGAAATTTTCGGAAATATGGCAGCCATAAAACATCTATTAATTAGTCAAATATCTGGGAAGGATATTTCGATATACATTGATAATAATCTCTTGGACATTTTGCAACCAACTCAAATTTAGTATGGAGCTGTCGCGAAGTGCTACAAGCA…	405	3.72727
>239746_3485_3076	TATTTTGAACCTGTCCTTTGTTGACTGTAGATTCTTCAGATTTTGAGAACCAGGAACCCATTTGTTGAAAGTTCTTTGCAGGAGATGTATTACAAGTTCTTGATGATCACCGTTAACATTTAAAAACTTATTTTGAACCTGTCCTTTGTTGACTGTAGATTCTTCAGATTTTGAGAACCAGGAACCCATTTGTTGAAAGTTCTTTGCAGGAGATGTATTACAAGTTCTTGATGATCACCGTTAACATTTAAAAAC	255	2.57143
>243475_3108_2156	TTCCATTGGGACAACTGTTTCAGTTGNGATGTACCAAATTCAATGTCTTCATGTCTGTTACTNTTGTTACCAAATTCAATGTCTTCATGTCTGTTACT	98	1.33333
>244762_3218_0285	AAGAAGAACTTCGAAATTAATTTTGGCAAAGAAGAACTTCGAAATTAATTTTGGC	55	2
>224924_2901_3017	ATGAGTCTATGTCCAATGGCAGAAGTTCAGCACTAGTTGTAAAGACTGTCGTGAGTCTATATCTCTTGGCAGAAGTTCAGCACTAGTTGTAAAGACTGTCATGAGTCTATGTCTCATGGCAGCAGTTAAGCACTAGTTGTAAAGACTGTCATGAGTCTAAGTCCAATGGCATAAGTTCAGTACTAGTTGTAAA	193	37.6
>234927_3592_0085	TAAAGAAGCAAAATAACAAGTACTTGAGTTCATGAGGGACAGAAATTCTGCGAGGACATTATACGACAGTAGGTTCTGACTGTAAGAATATAAAATTCAGTCTCATAACAAATAGAAATGAGCTCGGAAAACTATAGGAGGAGTTTCCAGCAAAGTGCTGGTGATACCCAGAATACGATAGGAGGAGTTTCCAATAAAGTGCTGGTAATACCCAGAAT	218	0.833333
>221387_2797_1156	CGAGAACTTAAAATCAGCGAAGTAGTTTCGTCTCAATCCAAAGAGGAATTGTTTGATGAGCTGACTGTGAGATCAGAAGACCCCAAAAAGCGGATTCGTGTCCAAATTAAGCAGTATATTTTGTTTGTAGGGGTAAATAGAAGTGCATTCTATAAATTTCCAAATAAAAAGTAATTGTTGCCGAAAATTCTTAAGAAAATGACAACATTTTGAGTCTAGGAATACAGGAAAACGCGCCTCGCAGTACGACATGATACGAAGATGGGGCAGCTTCGATGACGAATCTCCAGATGATCGAGAACTTAAAATCAGCGAAGTAGTTTCGTCTCAATCCAAAGAGGAATTGTTTGATGAGCTGACTGTGAGATCAGAAGACCCCAAAAAGCGGATTCGTGTCCA…	405	4
>261542_3238_2425	ATTTTCCTACATCCGGTCATCAGATTTTACGAAAAATTTAACAAACTCGAAAAATCGCCAAAATTGACAAAATTTCCAAAGAAGAGCATCGTAACTCGATATACGCGACCAAAAAAATGCGATTTTCCATGCAAAACCATCGTAATTACTTAAAAACTCAAGCATCGTAACTCGATATACGCGACCAAAAAAATGCGAATTTCCATGCAAAACCATCGTAATTCTTAAAAACTCAGAAAAAGCG	244	5.42857
>263386_3893_3571	TGCTTAATTGGTTTGTTCCACTCTGAGGTCAACAGTACCCACGACTCCGACGAGCTAAGTCTGACAAGCATGCCAACTCGTTAGAAAATTCCAACATTCTTTCGTGTTTCATCACCATAATTTCAATTCCAATTATCCCTCCGTTTTCTATTGGCATGTGTTTAATTGGTTTGTTCCACTCTGAGGTCAACAGTACCCACGACTCCGACGAGCTAAGTCTGACAAGCATGCCAACTCGT	239	2
>232404_3244_2346	ATCACAGGAGCTACTATTTCTTAGAAGGTCTTCTATACGGAATACGCAGTTTCCAGTCAGTCATCAATTGGTACTAGGTTCATATTGTTTTCAATTGGTACTAGGTTGATATTGTTTTGGATTGAATTTATTGGAAAATGGAAGACTTCTCCTAG	155	8.75
>230606_3071_3134	ATATATAACAATTTATTTACAAACTGATCTATTGCATAAATAATATATAAATAATAATCCTTTAAAAAAGAGAAACCATATGATTTTAAAAAAAGATTTTGAACTTTGGTACATATATATGAGCCGTTCAAGGGCCAAAGCATAAATAATATATAAATAATAATCCTTTAAAAAAGAGAAACCATATGATTTTAAAAAAAGAATTTTGAACTTTGGTACATATATATGAGCCGTTCAAGGGCCAA	245	4.28571
>243408_2659_2805	AAAAAAAAACAAACTCCGAAAAATTAATTTATTATAAAATTTGGAAAAATTTGTTGGCAGAGATTATAACAAAGGAAAAAATATCTTCTGATATTTAAGGAATTTATTTTAAGACTGAAATTATTTGACACATACAAATAACAGATTACTATATTATTCTATATTGTAAGTTAAATCCAACACAATATAGAATAATATAGTAATCTGTTATTTGTATGTGTCAAATAATTTTAGTCTAAAAATAAATTCTTTAAATATCAGAAGATATTTCTTCTTTGTCATAACCTCTGCAAACTAGGTTTTGCAACTAAAAAGGGAAAGCCAGGCACTGTGTCACTTGGTTGGGT	347	3.77778
>233240_4008_0109	ACTACTAATAGTTTCCTGAAAAAATTAAATATTCTTTTTGTCGTCTACTAATAGTGTACTAATATAAGTTGATAACAAAAGTATGCTCTTAGTCAACTACTAAAAGTGTGCTGTTTTGAGTATGCTTTTAGTCAACTACTTTAAGTATGCTTTTAGTCAACTATTTAAAGTATGTCTTTTTAAGCATGCTCTTAGTCAACTT	202	2.83333
>245079_3359_3543	GCCTATTTTAGTTTTTGTGTGTCTATTTTATCTTTTTTTCTGGGTGTTGAGATTTCGACCATCATTGGAGTATCTTGAAATTGATCTTCAAGAAATACCAAGGAATGGCTAACTTGTTATAAGTTCCATGTTACGGACCCTTAGTGTGGTGTA	153	2.25
>235209_2314_3265	TCGAAATATAAAGGCTCGTTCCTCATTATCTCACACCTTATTTATATTGATCGAGTATCGTTGCATCGATACTCTTTAAAAATCGAAATATAAAGGCTCGTTCCTCATTATCTCACACCTTATTTATATTGATCGAGTATCGTTGCATCGATACTACTTTAAAA	164	1.6
>225445_2099_3757	AAATCCCANCCGGATAACAAAACTACCGAAGAGCCTGTTTATCCCGTAGTTAGACCAACTACAGAAAGGGATAGACAACGTAGAATTAATTTTCGAATTCCTATCTTCTGTTGACTCGAGTGTATTGTCCTTAGCCTGGACGCTCCCAACCAGATAAACGAGACTACCGAAGAGCCTGTTTATCCCGTAGTAAAGCCAACTACAGAAAGGG	211	16.6667
>226425_3193_0719	AAACCGACCTTGACTGACTATGTCGTTGAGGGAAGAATCCAAAATAACGTGCGTGATGTTTTGTTTATTGGGTTAATTTTTTATTTCCAAATCGCTGGAGGATAATGAAATATTTAAATGTGAATGTCAACAGACTATGTGAAAATGTACAAAATTTGTGATTGAGAATACCAAAATAACGTGCGTGATTGTTTTTGTTTTA	202	4.66667
>233016_2995_0116	ACGTAAATTTACGTAGATAGTCAAGCAGCTCTTAAGGCAGTAATTTCAAGGACAGATAATTCTACTCTAGTCAGATCCTGCAAATTGGAGCTAAATAGGATCAGGGATATAAATCAATTAAGATTATGTTGGGTAATCAATTAAGATTATGTTGGGTAGACCTGATCGCAAGGAAGGGTTCTTCAGCGGCAGGTCCTCTAGCAGCTATTAAAGGAGACACGGTAAGGCCTCCAATATGCGCGATTAA	247	6.57143
>209411_2476_2141	GTTACAACATAGAAGTAGTGCGTAATTTAAGTTACCAGTGTTATCAGTGTCGAAGTAAAACGAAGTAGTTACAACATAGAAGTAGTGCGTAATTTAAGTTACCAGTGTTATCAGTGTCGAAGTAAAACGAAGT	133	2.5
>241903_3250_1008	AGCAAAGTGCGTGAAATCATCTATGAATGACACAAAGTATCGACATCCATTCCAAGAAGTATGGTTTACTGGTCCACAAACATCTAAATGGATCTTTTCACTTCATTTTTGTAGATTCTTGTGTTGAATATTGCAGTTACCATTGCTTCGTATATTGTATATAACAGCAAAGTGTGGGAAGTCATCTATGAATAACACAAAGTATCGACATCCATTCCAAAAAGTAATGGTTTACTGGTCCACAAACATCTGAATGGATCTTTT	264	2.42857
>230853_2963_1792	TTTTCCTGACAACACAGAATTTAGTTGCGAAATTTGAAAGCGATGGACTAAAACCGACTCAAAAATAAATCGCGTTTAGGACGATCGACGCGAATCAGACCTGGTAGCCGAATGAAATTTTCGGCTTTGGCTAGCCGATTAAAAAGAAGCGGCTCCAACTGGCTTTCGGCTTATTTTCGGCTCTTTGTAAATTTTTAAAAATTTCAAATTAACGACTTTTTAACGTATACAAAATTTGAATTTGTATGAAGCCGAATTTGTAAAAAATAAGCCGAATGAAATATATGGCTTCGGCTGAGCATTTCTATTCGGCTCCGACTGGCTTTCGGCTTATTTTCAATTCAGCTACCAGGTCTGATATAAATATAAATGAACCTCCCCATTAACATGTCCATCCTA…	476	15.1667
>244049_4019_0377	TAGCCCTTAAATACTCTCTTGTCTTACTTGTCTTTACACCTCCAAAGAAAAGAAATTAGTTTAAACATTTTCATTTTTGGTTTATTTTTAATGATAAATTTTGACTTTATATAAACTAATCATGTTTTTGCTCCATAAGAGCTCGATTTCCGAACATCTTGGAACGTTAATACTTGCGGATTTACAGATAAGTACTTAGACCTTTATTGATACGATCTCGATAAAAAAAAAAATATTTAAGAGATACGATTTCCAATAGTCTTAGGACACCTTTTTTTTATAAAGACTGTCAGAAGATCTGTTGGTGAATCATAGATATTAATTTATTTGAAATCTCCTACTCCTCCCGAGCTTGTCGGGACATAGCGGTTCGTCGGAACGCGTGAAACGTTCCTAAAC…	870	1.81818
>232035_3491_0860	CCTACAGTATATTCTCCTACAGTATATTC	29	0
>239096_2524_0278	CTTTTAACGGCTCTCTTGATAGTGCTATGCCCATTTCAGAGATGACTATTCCAGAAATTTACATATTATTCACCCACGTCTCTAGACGGTCTGCAATTTTTGTTTTTCAATACAAATCCTTGTTCTTAATATAAGTTAAAAACCATACTGAACATTATTTTGTTCCAGACTTGCTTTTAACGGCTCTCTTGATAGTGCTATGCCCATTTCAGAGATGACTATTCCAGAAATTTACATATTATTCACCCACGTCTCTAGACGGTCTGCAATTTTTGTTTTTCAATACAAATCCTTGTTCTTAATATAAGTTAAAAACCATACTGAACATTATTTTGTTCCAGACTT	345	6.22222
>252084_2494_2050	GCGGAGGAGTAATGTCGTCCATCGACCTATTCCTTTTTGAGGATTCACTTGTGGTAAACAAGTTAAGAAAATTTTGCATAACCAATGCCCATTTTAATCCTCTCATCCTCCTTCTTCAGAATGCTACGTGAGTATTTCATTCGTTTGGGAAATTAATGTGTGACATCTTAAGATCTGGAGAACCCATATCAACTATACTGAACTTTAGTAGTTGCTTAGCAATTTCACTATAAGGAAGACTATCCAGATTCTTTACAGCGAGCTTAACATTTACAAACCTTGCACTGTTAGTCACTGTGCTCGTCGATGGTTTCGAAGTTACTGAAGTCTTGGCGCTTGGATTCCTTCTACCAGAAGTTGTATCCCTTTTTGTCTGGAGGTTTCACTCCACTTGGCCCA…	607	3.875
>235245_2125_1818	CGACACCGAGAGAGTATGATCGTCATTCAATTTATTTTGTGAGATAAATTGAACGACACTCAAACAGTGTTTTGTGGAGAAAGCAACAGCGTCTATGCTGTTTACCCATTGTTCGAAAAATTAACTAGAATTCAAATTTCAAAAACTCTCAAGAGCTTGTATTTTTAAAGTTATTTACAAAAATCCAAAATATTAATGTTTTTTAAAAAACTGAAGTCAGATTAATATATAAATTATATGAATATTCCAAAGAAACAATGGCTTGCCACAAAGTATAATTTGTGGACTCCGTTTGACTTCACAAAAATTATGCGGAGTACACAATTCCTTCCACATGTGTACTCATTGTTACCTCACAAAGACTACCTATGCAAACCCACGTGGAAGCGATTTGTGGAG…	692	73.3889
>256195_3055_3010	AAAGTCTGGGATCCCGACACACTATATTTTTTACATATGTAATCAACATATTTTACATATTGTAAACAATGACATAAATCTGACATACCATTTCAGAGGAATCTGATATTTGGATTTTGTCTTTTCCATAGAAAGTTTCGAATCATGACTACTATTTCTTACATACTGTAAACAATGACATAAATCTGACATACCATTTCAGAGGAATGTAATATT	216	20
>222992_2769_0659	CCAACTCCTTTTGACAGTCGCCAGTGATGAGACAGTAACTCTTGGACTAACTTTCTTTTGTATTTTGACAGTCGCCAGTGATGAGACAGTAACTCTTGGACTAACTTTCTTTTGT	115	6.33333
>261182_2466_0716	CGTATGCATTGTATTAGACAAGTTTCCTTTTTGTTAAGTAATTTACATAATTTTGTAAAATTTGAATTATTTTACATCAACAAAAAAATACTTATATAGTTTTTGGGTTTCTGCTCCATGGGAATTATGTTCAATGTGGCTGTTACGCTACGCTTTGATGTTGAATATATCCTTTTATAAGGATCGTATGCATTGTATTAGACAAGTTTCCTTTTTGTTAAGTAATTTACATAATTTTGTAAAATTTGAATTATTTTACATCAA	264	3
>255877_2266_3768	TTTTTCCAAGTCTTCTAGCCGGTAAAATTTCAAATAAGAAGCGTAAATTTTTATTTAGAGGCTCTCCCAAGGATATCCTGATACTGAAATGTCAACCGTCTTGAATGTCCTGGCCAAAGGACATTTTCAAAAATTTTGTATATAGAAATTTTAAAATTATTTTTCAAGTCTTCTAGCAGGTAAACTTTCAAATAAAAAAGCTTCATTTTTATTTAGAGGCTCTCCCAATGATATCCTGATACTGAAAT	248	3.28571
>228786_2863_2191	TTTGTCAGTAAAGATCAATACCTTGTAAGTATCTGTACCAATACTTACATCCATATCGCGAGTAAAACCCATCAGAAATTAATGTTTTAAGTTTGTCAGTAAAGATCAATACCTTGTAAGTATCTGTACCAATACTTACATCCATATCGCGAGTAAAACCCATCAGAAATTAATGTTTTAA	181	7.4
>232558_2783_3999	AAATAATATGCTTAATATTTTGGCAATACCAGACAGTGTCCTGTTAAGACTCAAACAGACAGTATCGAAAACTTTTTGCTAGCTTGTATAATTACGTTGGCTCTTTTGTGATCAACATCAGGACAATACAGATTTGCAGTTCTACCTATCGAAATTCATTTGAAATGGAATAGAATTTGGAAAAATTGCC	190	13.8
>219263_3298_0187	ATTCTAGACAAAAATATTGAACATTGTCCACTGAGGAAAA	40	4.5
>214333_2760_0484	GTTACCTAGCAAATTCTACTGGACCTACCTTGTGTTCTTTGTTACCTAGCAAATTCTACTGGACCTACCTTGTGTTCTT	79	19
>231406_2961_1833	GCCAGCTGTAGTAGATGTCACACTGTCTGGTAGCTGTACCGCCAGCTGTAGTAGATGTCACACTGTCTGGTAGCTGTAC	79	9
>240103_2626_0620	GTCATCCATATCCTCTCTACATGCACTGCCCAAACGCTGAGTCATCCATATCCTCTCTACATGCACTGCCCAAACGCTG	79	7
>250795_2972_0306	ATATGACATCACCAACGACAGTAGCTTACATCTAATTTCCTTTGCAGCATCTCGATAAGAC	61	2
>226185_2196_2491	AAATATCTTAAACAAAAACTAGTGAATAAAAAGGTAATATCTTAAACAAAAACTAGTGAATAAAAAGGT	69	1
>208415_3281_3138	TATGAGCATGTGGTCACAGCACTAGAGACACTTAGCGAGACTGACATAACGATAGAGCGATATGAGCATGTGGTCACAGCACTAGAGACACTTAGCGAGACTGACATAACGATAGAGCG	119	10
>263418_2097_2776	TACAAAACAAAACGAATGCCCCCGAAGCAAGTCATGTTAAACGATCTAATTAAAGTTGTTTACAAAACAAAACGAATGCCCCCGAAGCAAGTCATGTTAAACGATCTAATTAAAGTTGT	119	1
>221002_3403_0322	TAGTTGTTATCTGCATTCTCAGCAGTAAGTTGTTATTTCTATTCTCAGCTGTCAAATCAGCTGTTCAACAAATTCTTCAAATTTGGAATAAGGTGATTGTAAGTAGTGCTCATTTTTTTTTTATTTTAAAGAGGATTATCCTAACTTTAAAAGACAATATTTCAAGCAGATCATTCTTACAAAAAAAAAAAGACAATTTCAAGTTAGTTGTTATCTGCATTCTCAGCAGTAAGTTGTTATTTCTATTCTCAGCTGTCAAATCAGCTGTTCAACAAATTCTTCAAATTTGGAA	292	1.25
>221020_2815_0793	GAAATGCTCATCTATAGAGAATTTCTTTAAAAGTCGAAAAAATACTACATCTTCCTTGTCATATATGTTGAGTAAACCTACATTCAGACAAAAAAAAATAAAACATAAAATAATTATAAATTTTAAAATTTTCCTACTATTTTGTTTTTAAAAGTAGAAGTAACCGCACCTACTTCCAACACCTCAATATCCATAAGCATATCTGGAAACCTACATTCAGACAAAAAAAAATAAAACATAAAATAATTATAAATTTTAAAATTTTCCTACTATTTTGTTTTTAAAAGTAGAAGTAACCGCACCTACTTCCAACACCTCAATATCCATAAGCATATCTG	338	5.44444
>256963_2576_1839	TTAGGCTTCAAAATAGATGAAGGGTGTGGAGCTGGAGTGTTTATAGAAGTCTTGGAGAGACCCTCTTTCAGGCTGCCAAATCATAGTTAAATTTTCCAATGCGAAATCTTTGCCATAACAATGGCGGGCAAACAACTTCACTTATTCCTTGATGTAGGACTGTAAAATAAAGAAAAATAAACATAAAAATTTTTGTTTTGGCAGTACTTAAGAATCATTCGTTCGAAGTACTAATAATTAAAACCACTTTGATTTAATTATAAATAATGCTTTCTTTGTAATAGAGGATTCCTGAATTCCAGAGATATTACTTTTTAAAAAGCTTGATAAGAAGTCCCCCCTATATTTACTTAGGCCTGGACACATTATCCAGAAATGTTCGATATCCACTTCTTGAGC…	905	6.34783
>231332_2487_2775	ATTAAGTAAGTAATTAACATTACATGAAACTAGTTAATTACTTACGTAAACATTTTAGTTGTTTACGTAAATCACGTAATTTACAGG	87	3.33333
>228777_3108_3321	ACTTCTTACTCCGACAAATATCATTGATAAAACTCAAGAAAACGCTTCATGGCATGGCACTCCAAATAGGAAAGACATTGGTTGGGGGAGACAATGAGTTTGATGAAACTGTTACTAAAAAATATCTGCTTTATCAGAAAAAAATACATCCTTGGAATGGATAAACCATCGAGTTAGAAGAAGATAAGTTTGAAAAACTATTCTCGGAATGGTCTACTTCGTCATAAAAGTGGTTTCAAAAAAAAAAGGAGGAAATTACTGTAATTGAACAACCACCAACCAACTTCTTACTCCGACAAATATCATTGATAAAACTCAAGAAAACGCTTCATGGCATGGCACTCCAAATAGGAAAGACATTGGTTGGGGAGACAATGAGTTTGATGAAACTGTTACTAA…	421	3.45455
>251301_3317_2615	TAAAAGAAATCAAAGTACATCCGGGTTCGGGAGTGATGTCGGTCTGGTTTCTTCTAGAGAAGTTGTGGCATGCATCTCATGCTTAGCACACTCTATTAACACACTTCCATGGTTTAAAGCAATTGCAACAACAACAACCTCAACAAGACATCAGTAATAATGTGGCTGCGGTTAATAAGGCGGAACCAATTGGGGAAGGTTACAGAGGTTAATGAGAATATTGAAGCATTCCAGGATCCACAAATGGGAGGTGTTG	256	1.14286
>216569_2994_0144	ACAACGAAGGGTGGCATTTTTGTTGTTTATCATACAATTCCAAAGGTAATTGGGTTGCGCGTTTTACTTATAAAAACTGTCGCAATCCAATTACTATGGTTAAGTAATATCTTATAATATTCATGGAATTGCAAATCAGTTCCTATTTTCCGATATCAATACAGCAGATATATTTTGTTTATATGAAACTCATATAGGGGAATCAAGTGCATTTATTAAGAAAATTTAAAGCAAATTTTGAAAATTACATATTTGTTTGGAGATTTGCTGGCGGCAAAAACAAAAAATGCATACGAAAGGGGTTGGCAGCTTTTGTAGTTTACTATACAATTCTAAAAGTAATTGAATTACGCGTTTTACTTATGCAAACTGTCGCAATCCAATTAC	387	2.4
>223512_3417_2480	TTCCTCGCCTGATTTCTGTCTCTCATGAATTCAACTTCATCAAACTGTGGTTATCAACATTCAGATCCAAAGACAGTGTGGATAAATGTTCATTGACTTTTTTCACATATCTCTTTCGAGTGTCTTCTGAGCTCAAAGCTGTTGTGTTGAACTTTCGCTGTGGATTGGTTCGTTTCTTTGTGGAGGATATCCTACAGTGTACACTGTGGATTGGTTGGTTTCTTTGTGGAGGATATCCTACAGTGTATCCGTGCTCTCACAAGATTGTGTTTTTGCAGATAATTCTGATGTTATCTGCTTTAAGTCTTTTAGTCAGGACTAGTTTTTTCTTTTTA	335	35.1111
>215644_3292_1110	TAGGAAATACTCGCTGTATGGGAAGAGCTTTAGGAAATACTCGCTGTATGGGAAGAGCT	59	0.5
>213498_3028_3874	AAGAAAATTCTTGTTGTGTGTGACTGTGTAAAGAAAATTCTTGTTGTGTGTGACTGTGT	59	0.5
>249400_3256_2857	CGATATACATATTGCATAGTGTACTAAAAGTAGCGGTTATGGCAATCTGGGACGAATAAGTCACAGGTGTCCCAAAATAAAAATAAATTCGAAGGACAAGATTCCTGCTGAAATACCCTTTAAAACTTAGATATACATATTGCATAGT	148	7.25
>245724_3178_3320	TACTGCCGTCCAAGACATACGGGCGTTTCTAGCGGCTCAGCTGAATTTCGGGAGAGATCCTAGAATAGCAAACGCGGTTTACGAAGTGCTTGGTAAAAGTATTAACACCAATGCAGAAGATCCCGGTGAATTTTGTATGAGAATGAAAAGAATTAATTGAAACAGTACGAATAAACAACTTTTAAGTGAACACGATAGACTTTCTTATCGTGATAATCAGTGGATTTTAATTCTACCACTGTGGGTGAAACATAGTTAAAAACGCGATATGGTCCACTAAATGTGGGAGCCAATTTCGCGGCAAACGAATTAATAGCACTAGATTGAGGAAAATTCCTTTTATAAACCAATTCCCCAACTTTTGGTTGCCAATTTCGTCGACGCAAATTGTAATATTTG…	424	1.72727
>237911_2657_0469	TTGTTGATCGGCNCTTTCTGTATGCATAAGACCTTACCGGTAAATTGTCTTTTGATTCAATTCAGTCCAAAATACTTTGAAAACAAACCAAAGATTTCAGTCCAAAATACTTTGAAAACAAACCAAAGATT	131	0.75
>240786_3320_2769	AATTTGCATAAGTTTTTTTTCTATATTCTTAGCCGAACCAAGACAGAATTGCATTGTTGTTGCAGTTTTCCAAAAATCATCAGGGACAAAAACTCTCTTTAAAGTTCAGTTTTGAAGCCATATTCCATTTTAAATAGTAAAGTGAATTGTTTGGCTACAAAGAACAGACTTAAGCCGAGAAAAAAAATAAAGTTGTGTAAATTTGCATAAGTTTTTTTTTCTATATTCTTAGCCGAACCAAGACAGAATTGCATTGTTGTTGCAGTTTTCCAAAAAATCATCAGGGACAAAAACTCTCTTTAAAGTTCAGTTTTGAAGCCA	321	1.44444
>272455_3345_3122	AATCCTCCAAAAGTCGACAATAGAGCAAAACGACTAATTTCAAGCGATCTTGCATCTATTAAAATGTATAAATTTTCCGGTAAGGTTCCAGTACTTCATCCATCGATCTGTCTCTTTTCCTAGCCATTTCGGTTCGAGAGGGAGCGTTGACAAAAGCGTTGAGACTAATGTTGTTGTTTAATCTCTTTTCTTCCTTGTACTTCTTTTGCCCAAATATTATTTCGATGTTCAGTAAGCTGTAGAGAAGCAAAAGAAGCAATTGTCTTGTTCGTTTTTTCCACGAAGAATCTTGCCTTCCTCAACTTACTTTTG	312	6.75
>239331_3696_2508	TAACCTGATTAGCACTTAATAATATCAGTAATGTCATCAACGTCGCTCTTCTGCGACAAATAGTATATCTATATGGGCTCCACGAATTAACATACAAGACATAACTCCCAAATTGAAAATCGATATTAAATCATTAAGCAAAACGAACTCCATACATCGTCGGCTCCACGAATTAACATACAAGACATAACTCCCAAATTGAA	203	3.5
>230050_3534_0182	ATGTGCAGACTCTAAATTGACAGTCTTTTGATATTCATTTTAGTGTCGAACAGAACTGTATTTTTTGACGGTATTAAGACTATCTTTTGATATGCAATTTGGCGTCGTATGCGACTAAATAAATATTGTCGTTTCTGACATTATTAAGACTGTCTTTTGATAGGCAATTTGACGTCGTATGCGACTTGATTGGTATTGTCGTTTCTGACCGTATTAAGACTGT	223	6.33333
>241600_2809_0592	TTATTGATGTTTTTAACAACAGGTTTTAGACTCACCTTTTTCTTAACCTCTTACCTTTTCTCCGTATTAGTCGCTTTAGGAGTTATTGATGTTTTTAACAACAGGTTTTAGACTCACCTTTTTCTTAACCTCTTACCTTTTCTCCGTATTAGTCGCTTTAGGA	163	6.8
>242272_2831_0108	TTCTTGATGGAAAACATCATTTTACACAATTGCTTGTCATGGATTTACATAAGAAAGCATCACACTTTGGTACACAGATCGTTTTAAAATAAATTTAAAATGAAGTTTTGTCACACTTTGGTACACAGATTCGTTTTAAATAAATTTAAAATGTAAGTTTTGGCTGCCT	169	1.8
>211111_2646_1335	TCCATTTGGCTAAATATCTTTCCATATTATTTAATTGTCTCGCCATATTTTTTCATTATCGCGGATGTTTTTTTACCTCTAATTAAGAATGCAGTATCGTCGGCATAATAACAAACCTCGGAGCAAGTTAGTGGCTCCATTTGGCTAAATATCTTTCCATATTATTTAATTGTCTCGCCATATTTTTTCATTATCGCGGATGTTTTTTTACCTCTAATTAAGAATGCAGTATCGTCGGCATAATAACAAACCTCGGAGCAAGTTAGTGG	269	1.71429
>240521_2795_0382	AGATTATGGAGACTCAGAAAACTCAAAGAATTTCGGCTTGGAGAGACGAGGAGTATGATAAAGCTGTTGATGAGAAAGATCTGCTCTATACGGAAAAATAGTCTAGATTATGGAGACTCAGAAAACTCAAAGAATTTCGGCTTGGAGAGACGAGGAGTATGATAAAGCTGTTGATGAGAAAGATCTGCTCTATACGGAAAAATAGTC	207	22.6667
>212241_2134_2911	CGAAACCTATCGCCAATGGCTGCAGAGAGAAACACGTTGCAGGGATGCCATCTGAACCCGATCCACCTCTGATATTGTGGGTGGGGGGACGGTTTTCTGTGTTGTGGAAATGAAAAGAGTCTTCGCTTTGAGGGGTGATTCTGCTATCGCTACCATTTAGCAGTTCGGTGAAAAACTCTTCTCATCGACCGAGGATTTCCTGCTTGTTGGTGATTAGGTTGCCACTTTTATCATTACAGGCAGATGCAATTAGTACAAAACCTTTGCGCTGTTTATTGACATTTTGATAAAATCTTCTCACCTCATTTCTGTCCTTCAAGATCTCCAAGCCTTCCATGTTCTTCCTGTCAAATCGACGTTTCTTTTGTCTACATAATTTTGAAGCCTCCCTCCTTTTAA…	424	103.545
>208443_3875_3760	TGTCCAGGCATTGGATTAACGTGTGGGTTAGAGAAAATAGGGTATAAAGACCGAGGGGTAATATCCT	67	3
>234503_3524_2521	TTATAAAATTCGTGTTACCA	20	0
>223039_2457_2598	ACTTGAAGACACGTTGATACCATCATAGTGACTTCGAATTTAATGTCAATGTGTCATATAAATATACATGAATGTGACTTGAAAAAAGGGTTCATATTCACTTAAATTTACAAGAAAAAGTGACTTGAAACTGAAGTCTAATTTGTGACAAATAATTATTTTTCTTTTGTTTGTCTAAGTTAATACTTTTTTGTCAGACACAAATGAGTGATAAC	215	2.5
>253595_3705_2050	AACATTGTAAATGCATTTAAATAAAATTTATAAATCAATATTTGTTACAGCTAAACTATTTAATTTATGTTTTTAACCTTTATGTTTTTAACCTTAGAAAAAAAAAATGCAAGAATCCAAAAATGTTGTACGAGATTGTTTCGAG	145	1.5
>275355_3878_3134	TGGTGAGGAATTTTAGATTGCAAATTATACAGTAATATATAATCCCAAGAATCAGTAGGTAAATTTAATCTTGGAGGGAAATTAAACACTCTTTAGTATTACTAATAAAATCATCTTCCATATTTTCTATTGTCCTGAATCGACTTTCAAGAAATTTTATAAAATCCCCGAATTTTGGGATTTCTCTAGAAGAACCTAACTTTTCTTCCCATTTCAGTAGAGTATGGTGAGGAATTTTAGATTGCAAATTATACAGTAATATATAATCCCAAGAATCAGTAGGTAAATTTAAATCTTGGAGGGAAATTAAACACTCTTTAGTATTACTAATAAAAT	336	3.11111
>254103_2647_3544	GAAATGAAAAAAGGGAAACATTTTAGATTTTTTTTTTTTAGTTATTATTTTAAACTTTTATAATAAATATAAAATACATTTCAAGTATTCCAACAAACAATCGAGGCAATTACCTCGGGCTCACAGCAATAACACCCGAGACAAAAGTCCCGATGACAATACTTCCAAAAAAATTGATAGAAAAAAGGGAAAACATTTTAGATTTTTTTTTTTTTAGTTATTATTTTAAACTTTTATAATAAATATAAAATACATTTCAAGTATTCCAACAAACAATCGAGGCAATTACCTCGGGCTCACAGCAATAACACCCGAGACAAAAGTCCCGATGACAATACTTC	341	4
>244332_2713_2025	CATAATTATATTATAAATTGTTTTCTGTCATGGCGATGACATTTTAGATTGAAATTACTTCTAATAGAAATACTTTCATCAAAGTTTATTAATTTGTCAAAAAACAATATAAATTTCACACACGTTGATTTTAATATTCAATTATTTTATATAAATGAAATATAGATATCATTTTCATGTAAATTTAAACGTTCATAAATTATATTATAAATTGTTTTCTGTCATGGCGATGACATTTTAGATTGAAATTACTTCTAATAGAAATACTTTCATCAAAGTTTATAATTTGTCA	292	1.875
>259583_3026_0157	TTTTTATTTAATTTAAATTTTATTATTATTTGTAACGTTTGTTTTTAAAGTAATTTTTTATTTATAAATTAGGTCTTGTCGGTAATTGCCCATTTTTATGTTGTTTTACGTTTGTTTTTTTAAGGATTTTTTTTTATTTTATTAATTAAGTTCTTGTCGGTAATTGCCC	169	2.4
>253238_2706_0914	ATAACCGATAAACAAGGGAGTTCTTAGTAGATAGCAAGAATTCTTCAACAAACTGCTAAATGGTGATCAACGAAGACGTTATCGGTAAGAATATCATCAGAAGTAGTGAAGACATGTAATATCATCAGAAGTAGTGAAGACATG	144	36.5
>241585_2612_0280	TAATATTTTGATGAAAAAATATAATTACATTATATTTAAAAGTAAAAAACTATATCAAGAACTAAAAAAAACCTAATTTTATAAAATGGTTAATCTTTGCATACTTTTCTTTAGAAATACATCAAAATTCAATTAAATATTTAATCTTTGCATACTTTTCTTTAGAAATACATCAAAATTCAATTAAATA	190	1.2
>246046_2547_3510	GAGAATACAAGTTCAGGATTAAATGCAAAAACTCTATTTCCAGCCATATGTAACAAATCATCTGCATTCATTCTCTCACATAATCGTGATTCGATAAGAAAAATTAATTCAAGTCTTAAAAGTACACTGACCTATAGAAAAACAATGGTATAAGGATTGGTATTCTAGTTGCCAGAACATGTCCGGGATGTGAATTACCATCGGAGGAGCTAGCCGCTAAGCATTTTTAGTGTTCCTGTTATTCGCTATCAACTCTAAGGAAAAATCTACTTAATTCATACTTTTTTGATGAGCTGGAAGAGCTAAAACAAATTGACATTAAGAAAAAGGTGGATTTCATCCTTGCTTCTAAATGGTTGTAACGCTGTTTAAGCTAATAGCAGTAGTCATGCTAATTTT…	555	12.3571
>216316_2518_3819	GTTGGCAAAGATACATTACAGCCAAAGATGAGGGACAAAAATTACATAATTATTTTATTACATTTTCCGACATCAGGAATCATTACGAAGTTTGCTGGAGGAGCAATTTAATGGTTTAGTCAAAGACAAACTACTGTTTCAACATCTACAACTGAATCAGAAATCGTCGCTGCCAATGAAGCAAGTAAAGATGTCATTTGGCTTTAAAGATTGTTCTCTAATTTAGTGAAATTATGTAATTAAAATAAAATT	252	2.85714
>249016_3676_2799	CTAGTACAGAAAACCAAACCTAGTACAGAAAACCAAA	37	0
>220538_3450_0540	CTGGAATTTTTGTCGTAACCTGGAATTTTTGTCGTAA	37	0
>231793_3517_0685	CGAACTTGAGAAAGAAGTTCGAACTTGAGAAAGAAGT	37	0
>253383_2825_2533	GGAAGGGAAAGTAAAGGAAGGAAGGGAAAGTAAAGGA	37	0
>217730_3930_1475	GATGATATGATAGCTGACAATTTGTACAAAAGCCGTTGTCAAACCAAAACATCAATTCTGCCTTAAGGAAATGGGACTTATGATTTGAAGGAGCGAGGTTCAAGTGGGGGTATTGGAAATGTGAACCTGAACAAAGGAGCTCTTAACTTTTTAAGGATATCGTCTGTACAATATAAAGAAACGAAAAATAATAATTAGCAGAGATGTTACTTTTCTTTGAACAAATTTTTTTAAAGTAATATGACAACAAATGACAACAATGACAATCAACTTGAGCCAGAAAGACTAGTTACAGTGGGGTATCTTGTTTGCGAAATTCGAATATTCATCATTTTGTAGATTCAGACGAAGATTCATTATCATTTTGCTCAACTCAAGAAAATATTAATGTAGTGGGGG…	792	2.7
>236851_3324_2985	CACATCGAAAAGTCTATATATAGCCAAGACTGCCGCTAAAATTCCTTTCAAAATTATATACATATTGAATTACAGTAAAATATGTATGGTATGCCGGCGTCCACTATCGTCTCAATTGCCCACATACCAAAAACTCATATGTGGCCAACACTGTCACTGACATTCCTTTAAAATGATATACCTATTGCATAAGTTACAAAAAATGTCAGTAAAATCTGTCTGGAAGATCGTCGTCTCAGTTGTCCACATCCAGAAATCTATATGTGGCGAAGAATGCCACTTAAATTCCTTTAAAATAATATACATTTTGCATCGGTTCGAAAAATGTCTGTGCAGCCAGCCTTGGAGACCAATGTCCCATTTGGCCACATCCCAT	376	27.5
>267127_3241_1336	ACAATTTTTTCTTGAGAGTTCCTGGGAGTATCCCCAACAAAACCATGTATAACTTGTTCGGGTGTAAACAACACCAGACCCCCCAGAAACATACCCTTTTTTTAAAGAATTTTCTTTGAAATTTGATTACTCCCAATCTATTCATTGGAAAATTCTGAAATTTTTTCTCTGCACTGATGGATAGCCAAGAGTAATAATTGAAAACAATTTGAACAGGTGCAAGTCTCCCCAGGCTCCCCAATATTAATTTTTTATTCAATTTTGATGATATTTTGAATATAATATGCAATTACTCCCAACCTATTCAT	308	7.75
>225631_2746_0714	CTTCTTCTTTGGCTGCGACCGTTTTATCATATTCTTAATCACACCATCTTCTTCTTTGGCTGCGACCGTTTTATCATATTCTTAATCACACCA	93	4
>253016_2965_3784	TTAGGAGTGTCGTACCCTTGTTTGAAGCAGGGACCGAAGCAAGGGACATTTTTAGCCGTTCGCTCGCTTATTTTTTAATTGAAAGTGTTCAGCTCGCTCGCTTCGCTTTTCAAACATTGACGGCTCGCTCGGTTTGCTCGCTTGTTTTTATATTTTTTCTAAGTTCGCTTCGCTTCAAAATCAGTTCGGTTTGACCGAACCTGCCTTTGTAAAAGTTAGAAAATTGAATATTTGAATATACAATTTTGTTCTTTTCATCAACCTCGACAATATTTTAAAATCAAACTTTTAGAAAAGTTCAAAGTTTCTTAAGAAATCGGAAAACAAATTTACACATTTTTTAAAAGAGCTGGAAGTTTGCTCGCTTCGCTTGTTGTAGTAAGTCGGCTCGCTCGCTTC…	402	13.8182
			34.0049
			20.2822
