# Supplementary material for: What can you do with 0.1× genome coverage? A case study based on a genome survey of the scuttle fly Megaselia scalaris (Phoridae)
Source: BMC Genomics. 2009 Aug 18;10:382. doi: 10.1186/1471-2164-10-382 (PMC2735751; doi:10.1186/1471-2164-10-382)
Supplement: Additional file 4 — D. pseudoobscura bogotana Mitochondrial Genome Consensus Sequence. FASTA file containing the consensus sequence for our alignment of the D. pseudoobscura bogotana mitochondrial genome. [file 1471-2164-10-382-S4.zip]

Archive with 1 entries (1 files):
- af4.fas
