# Supplementary material for: What can you do with 0.1× genome coverage? A case study based on a genome survey of the scuttle fly Megaselia scalaris (Phoridae)
Source: BMC Genomics. 2009 Aug 18;10:382. doi: 10.1186/1471-2164-10-382 (PMC2735751; doi:10.1186/1471-2164-10-382)
Supplement: Additional file 4 — D. pseudoobscura bogotana Mitochondrial Genome Consensus Sequence. FASTA file containing the consensus sequence for our alignment of the D. pseudoobscura bogotana mitochondrial genome. [file 1471-2164-10-382-S4.zip › af4.fas]

>D. pseudoobscura bogotana mitochondrial genome
GCCTGATGAAAAGGGTCACCTTGATAGGGTGGATTATGCAGCATACTGCATTCATTGACAGGTTTTATTTGtTTTTTTT
TATAAAGACTTTATATTTAATAGAATTAAACTATTTCTAAAAGTATCAAAAACTTTTGTGCATCATACACCAAAATATA
TATATATATGTATATACATTTGTATATTAATTTAAAAAGATAAGCTAATTAAGCTACTGGGTTCATACCCCATTTATAA
AGGTTATAATCCTTTTTTTTTTAATTTTTAATAATTCTTCAAAAATTTTATTTTTAACAATTATAATTATCGGAACAAT
AATTACAGTTACATCTAATTCTTGGTTAGGAGCTTGAATAGGACTTGAAATTAATTTGTTATCTTTTATCCCCCTGCTA
AGAGATAATAATAATTTAACTTCAACTGAAGCATCTTTAAAATATTTTTtAACCCAAGCATTAGCCTCAACTGTTTTAT
TATTTTCATCAATTATTTTAATATTAAAAAATAATATAAATATTGAAATTAATGAATCATTTACTTCAATAATTATTAT
ATCTACCCTACTATTAAAAATAGGAGCTGCTCCTTTTCATTTCTGATTTCCTAATATAATAGAAGGTTTAACTTGAATA
AATGCATTAATATTAATAACTTGACAAAAAATTGCCCCATTAATATTAATTTCTTATTTAAATATTAAAAATTTATTAC
TTATTAGAGTAATTTTATCAGTAATTGTAGGGGCAATTGGTGGATTAAACCAAACATCTTTACGAAAATTAATAGCATT
TTCTTCAATTAACCATTTAGGATGAATATTAATAAGTTTAATAATTAGAGAATCTGTATGATTGATTTATTTCACATTT
TATTCTTTTTTATCATTTATTTTAACTTTTATATTTAATATTTTTAAATTATTTCATTTAAATCAATTATTTTCTTGAT
TCATAAATAGAAAAGTTTTAAAATTTACTTTATTTATGAATTTTTTATCTTTAGGTGGATTACCTCCGtTTTTAGGATT
TTTACCTAAATGATTAGTAATTCAAGAATTAACATTTTGTAATCAATATTTTACATTAACAATTATAATAATATCAACA
CTGATTACATTATTTTTTTATTTACGAATTTGTTATTCAGCATTTATGCTAAATTACTATGAAAATAATTGAACAATTA
ATACTCAATTTAATAATATAAATACAAATTTATACTTAATTTGCACTTTTTTTtCAATTTTTGGATTATTTTTAATTTC
TTTATTCTTTTTTATACTTTAAGGCTTTAAGTTAAATAAACTAATAGCCTTCAAAGCTATAAATAGGGGTAATCCTTTA
AGCCTTAGTAAATTTTTACTCCTTCAAAATTGCAGTTTGATATCATTATTGACTATAAGACTGTTTGATTAAGAAGAAT
AACTCTTATAAATAAATTTACAATCTATCGCCTAAATTTCAGCCACTTAATCGCGACAATGATTATTTTCTACAAATCA
TAAAGATATTGGAACATTATATTTTATTTTTGGAGCATGAGCCGGTATAGTAGGAACATCTTTGAGAATTTTAATTCGA
GCTGAATTGGGGCATCCAGGAGCTTTAATTGGAGATGATCAAATTTATAACGTAATTGTTACAGCTCATGCATTTATTA
TGATTTTTTTtATAGTAATACCTATTATAATTGGAGGATTTGGAAATTGATTAGTTCCTTTAATACTAGGAGCTCCTGA
TATAGCTTTTCCTCGGATGAATAATATAAGATTCTGATTATTACCTCCTGCTCTTTCTCTTTTATTAGTAAGAAGAATA
GTTGAAAATGGGGCTGGTACTGGATGAACAGTTTACCCACCACTATCATCAGGAATTGCACATGGAGGTGCATCTGTTG
ATTTAGCAATTTTTCTCTTCATTTAGCTGGAATTTCTTCTATTTTAGGAGCAGTTAATTTTATTACAACTGTGATTAAT
ATGCGATCTTCAGGAATTACTCTTGATCGAATACCATTATTTGTATGATCAGTTGTAATTACAGCTTTATTATTATTAT
TATCTTTACCAGTTTTAGCAGGAGCAATTACTATATTATTAACTGATCGAAATTTAAATACTTCtTTTTTCGATCCTGC
TGGAGGTGGAGATCCAATTTTATACCAACACTTATTTTGATTTTTTGGTCACCCAGAAGTTTATATTTTAATTTTACCT
GGATTTGGAATAATTTCCCATATTATTAGTCAAGAATCTGGAAAAAAGGAAACTTTCGGATCTTTAGGAATAATTTATG
CTATATTAGCTATTGGATTATTAGGATTTATTGTATGAGCTCACCACATATTCACAGTAGGTATAGATGTTGATACACG
AGCTTACTTTACATCTGCAACTATAATTATTGCTGTTCCTACAGGAATTAAAATTTTTAGTTGACTAGCAACTCTTCAT
GGAGCTCAACTTTCTTATTCTCCAGCTATTTTATGAGCATTAGGATTTGTATTTTTATTTACAGTTGGTGGATTAACAG
GAGTAGTTTTAGCTAATTCATCTGTAGATATTATTTTACATGATACATATTATGTAGTAGCTCACTTTCACTATGTTTT
ATCAATAGGAGCTGTATTTGCAATTATAGCTGGATTCATTCATTGATTCCCATTATTTACTGGCTTAACAATAAATAGT
AAATTATTAAAAAGTCAATTTGTTATTATATTTATTGGAGTAAATTTAACTTTCTTCCCACAACATTTCTTAGGATTAG
CAGGAATACCACGACGATATTCAGATTATCCAGATGCTTATACAACTTGAAACGTAGTATCTACAATTGGTTCTTCAAT
TTCACTTTTAGGAATTTTATTCTTTTTTTATATTATTTGAGAAAGTTTAGTATCACAACGACAAGTAATTTATCCAATT
CAATTATGTTCATCTATTGAATGATATCAAAATACCCCACCCGCTGAACATAGTTATTCTGAATTACCTCTTTTAACTA
ATTAATTTCTAATATGGCAGATTAGTGCAATGGATTTAAGCTCCATATATAAAGTATTTTACTTTTATTAGAAAATTAA
TGTCTACATGAGCTAATTTAGGTTTACAAGATAGAGCCTCTCCATTAATGGAACAATTAATTTTTTTtCATGACCACGC
GTTATTAATTTTAGTAATAATTACAGTATTAGTTGGATATTTAATATTTATATTATTTTTTAATAGTTATGTAAATCGA
TTTCTTTTACATGGACAATTAATTGAAATAATTTGAACAATTTTACCGGCAATTATTCTTTTATTTATTGCTATACCTT
CTCTTCGATTATTATATTTACTAGATGAAATCAATGAACCTTCAATTACACAAAAAGAATTGGTCATCAATGATATTGA
AGTTATGAATATTCAGATTTTAATAATGTAGAATTTGATTCTTATATAATCCCAACAAATGAATTATCAAATGATGGAT
TTCGACTACTAGATGTTGATAATCGAATTGTTTTACCTATAAATTCTCAAATTCGAATTTTAGTAACAGCAGCTGATGT
TATCCACTCATGAACAGTCCCAGCTTTAGGAGTTAAAGTAGACGGAACACCTGGACGATTAAATCAAACTAATTTTTTT
ATTAACCGACCTGGTTTATTTTATGGACAATGTTCAGAAATTTGTGGAGCTAATCATAGTTTTATACCTATTGTAATTG
AAAGTGTTCCAGTAAATTATTTTATTAAATGAATTTCTAATAGAGTAAATTCTTCATTAGATGACTGAAAGCAAGTACT
GGTCTCTTAAACCATTTTATAGTAAATTAGCAATTACTTCTAATGAAATAATATTATCAATAATAAATTTATGTTAAAT
TAAAAAAATTAGTTAAATATATAACATTAGTATGTCAAACTAAAATTATTAAATTTTTAATATTTTTTGATTCCACAAA
TAGCACCAATTAGATGATTACTTTTATTTATTGTATTTTCTATTACATTTATTTTATTTTGTTCAATTAATTATTATTC
ATTTATACCTTCTTCACCTAAATCTAACGAATTAAAAAATATTAATTTAAATTCAATAAATTGAAAATGATAACAAATT
TATTTTCTGTATTCGACCCATCAGCAATTTTTAATTTATCATTAAATTGATTAAGAACATTTTTAGGACTTTTAATAAT
TCCATCAATTTACTGATTAATACCATCTCGATTTAATATTTTTTGAAATTCAATTTTACAAACTTTACATAAAGAATTT
AAAACATTATTAGGACCTTCAGGTCATAATGGTTCAACATTTATTTTTATTTCATTATTTTCTCTAATTTTATTTAATA
ATTTCATAGGATTATTTCCATATATTTTTACAAGAACAAGTCATTTAACTCTAACTCTTTCTTTAGCTTTACCTTTATG
ATTATGTTTTATACTTTATGGTTGAATTAATCATACACAACATATATTTGCCCACTTAGTACCCCAAGGAACACCAGCT
GTTTTAATACCATTTATAGTATGTATTGAAACTATTAGAAATGTAATTCGACCTGGAACTTTAGCTGTTCGATTAACAG
CTAATATAATTGCAGGACACTTATTATTAACTTTACTAGGAAATACTGGTCCTTCTATATCATATTTCTTAGTAACATT
TCTATTAATTGCTCAAATTGCTTTATTAGTTCTTGAATCAGCTGTTGCTATAATTCAATCTTATGTATTTGCTGTATTA
AGTACTTTATACTCTAGAGAAGTAAATTAATTTATAATGTCTACACATTCAAATCACCCATTTCATTTAGTTGATTATA
GCCCATGACCTTTAACAGGAGCAATTGGTGCTATAACTACTGTTTCAGGAATAGTAAAATGATTTCATCAATATGATAT
TTCTTTATTTTTTTTAGGAAATGTAATTACTATTTTAACCGTTTATCAGTGATGACGAGATGTATCACGAGAAGGAACA
TATCAAGGATTGCATACTTATGCTGTAACTATTGGATTGCGATGAGGAATAATTTTGTTTATTTTATCAGAAGTATTAT
TTTTTGTTAGATTTTTTTGAGCTTTTTTCCATAGAAGTCTATCTCCAGCTATCGAAATTGGAGCCTCATGACCTCCTAT
AGGAATTATTTCTTTTAATCCATTTCAAATTCCTTTATTAAATACAGCAATTTTATTGGCATCAGGAATTACAGTAACT
TGAGCTCATCATAGTTTAATAGAAAGAAATCATTCACAAACAACTCAAGGATTATTTTTTACTGTATTATTAGGTATTT
ATTTTACTATTTTACAAGCATATGAATACATTGAAGCCCCTTTCACAATTGCAGATTCAGTTTATGGATCTACATTTTA
TATGGCAACAGGATTCCATGGAGTTCACGTTTTAATTGGAACAACTTTTTTACTTGTATGTTTATTGCGTCATTTAAAT
AATCATTTTTCAAAAAATCACCATTTTGGATTTGAAGCAGCAGCTTGATATTGACATTTTGTTGATGTAGTTTGATATT
TTTATATATCACAATTTACTGATGAGGAGGTTAATTAAATATTAATATCTATATAATATAAAAGTATATTTGACTTCCA
ATCATAAAGTCTGTTAATAACAGTATAGATAATTTTTTCAATTATTCTAATTGCTTCATTAATTTTAACAATTGTTACT
ATTGTAATATTTTTAGCCTCAATTTTATCAAAAAaAGCTTTAATTGACCGAGAAAAAAGATCACCATTTGAGTGTGGAT
TTGATCCAAAATCATCTTCACGATTACCTTTCTCTCTTCGtATTTTTTTTAATTACTAtTTATTTTTTTAATTTTTGAT
GTAGAAATTGCTTTAATTTTACCTATAATTATTATTTTAAAATTTTCTAACATTTTCATTTGAACTTTTACTTCAATTA
TTTTTATTTTAATTTTATTAATTGGACTTTATCATGAATGAAATCAAGGAATATTAAACTGATCAAATTAATTAGGGTT
GTAGTTAATTATAACATTTGATTTGCATTCAAAAAGTATTGATATTCAATCTACCTTAGAATATGAAGCGATTAATTGC
AATTAGTTTCGACCTAATCTTAGGTAATTTTACCCTTATTCTTTAATTGAAGCCAAAAAGAGGCTTATCACTGTTAATG
ATACAATTGAGAATTAACTCCAATTAAGGAAGTATGGTGATCAAGTAGAAGCTGCTAACtTTTTTCTTTTAATGGTTAA
ATTCCATTTATACTTCTGTTTATATAGTTTAATTAAAACATTACATTTTCATTGTAAAAATAAAATAATTTTTTTATAA
ATTACTAAAATTAATTCACTATATTCAAAGATAAATTTATCTCCATAACATCTTCAGTGTCATACTCTAAATATAAGCT
ATTTGAATAAATAAATAATAAAAAATTAAATAAAATTAAAATTCAAAACACAAATAATATTAAATAAATTTTTAAACTA
TTATTATGTATTAAAAATAAAATTTGAGAATAATTAACTAATTTTTKATATAAATGTTGACCACCAAAATATTCTGATC
ACCCCTGATCAAAACTTTTTACAACAATTTGACCATAATTTAATGGATAAAAAATTATTCCATAAGTTCTAATATAAGG
CATAAATCATATAGATCCTAAAAATGTTGAAAAATTATaAAAAATAAAAGATTTATTTAAACTATATAAATTAGTTAAA
GAAATTAAATAACCTAATAACCCCCCAAAAATACAAACAAATAATGTTAATAATTTTATTGACAAAGGTAAACAAATTA
TATAAGGATAAGGAAAAATTAATCAATTTAATATTCTACCTCCAATAATTCTTATAATCAATAACCCTATTATACCTCG
TAATATAATTCATCTTTCATCATTTAATATATTTAAACTACCACAATTTAAATCACCAGTTATTGAATAATAAACTAAC
CGAAAAGAATAACTAACAGTTAAACCTGTAGAAAAAAAAAAAAAAAAAWWGAAAATAAATTAATATTACTAATTATAAC
AATTtCTAAATTATATCTTTTGAATAAAATCCAGCTAAAAAAGGTATGCCGCATAAAGCTAAATTAGAAACATTAAAAC
AAGCAGAAGTTAATGGTATATGAATTCTTAAAcCCCCCATTAAACGAATATCTTGAGAATTATTTATATTATGAATAAT
AGCACCTGCACATATAAATAATAAAGCTTTAAATAATGCATGAGTTAATAAATGAAATATGGCTAACTTATAAAATCCT
ATAGAAAGAATTCTCATTATCAATCCTAATTGTCTAAGAGTTGATAAAGCAATtAAtTTTTTTTAAGTCAAATTCAAAA
TTAGCCCCTAAACCAGCCATAAATATAGTTAAACCAGATAGTAATAATAATAATTGACCTAATCAAGAAGTTCTTAATA
AAATATTAAACCGAATTAAAAGATATACCCCAGCTGTAACCAAAGTAGAAGAATGAACCAATGCAGAAACAGGAGTAGG
GGCAGCTATAGCAGCTGGTAATCAAGATGAAAAAGGAATTTGAGCTCTTTTAGTTATAGCAGCTAATATAACTAAAAAT
CCAATTATTAATATTTCATAATCATTTTTTATAACTTCTAAATAAAAAATATAATTTCAACCCCCATAATTTAATATTC
AAGCAATAGCTAATAATAAAGCTACATCTCCAACACGATTTGATAATGCTGTCAATATACCAGCATTATAAGATTTTAC
ATTTTGGAAATAAATAACTAAACAGTAAGAAACTAATCCTAAACCATCCCAACCTAATAAAATTCTAATTAAATTAGGA
CTAATAATTAATATCATTATTGATAAAACAAATATCAAAACTAATATAATAAATCGATTAATATTTTCATCACTACTTA
TATATTCTTTTCTATAAAAAATAACTAAAGAAGCAATTATTAAAACAAAAGATATAAATAATAAACTTATTCAATCAAA
TAATAAAGTTATAACAATTCTCAAAGAATTTAAAGAAACTAATTCAAATTCAATAAAATAAACTATATTATTTAATAAA
AAATATAAACTTAATAAAAAACAACTTAATCTAATAGAAATTAAATTTACAAATCTAATTCTACAAATTGATAAATATT
TCACGATCTAAAATGAATTATTTCATATCACTAACACCACAAATTAGTATTTTTATTAAACTATTTAAATTTATAATCA
CAATATACATGAATCTCTTCTTAAAATTAATAAATTTAAAGGTAATCAATGTAAAATTATTAATAAATATTCACGAATT
TTACCCCcTCTAAAAGAATATACACCAGAAAATAATTTTCCATGTTGACTAAAAGAATATAAATATAAAGTATAAGCTG
CTCTAAAAAATGATAAAAATGATAATATAATTATAGTTAATCATGATCAAGAAACAATTCTATTTAATAAAGAAATTTC
TCCTAATAAATTTAAAGTAGGAGGAGCTGCTATATTAGCTGAACTCAATAAAAATCATCATAATGTTATAGCCGGTATA
AAATTTAATAACCCCTTATTAATTAATAAACTTCGTCTACCTAACCGTTCATAAGAAACATTGGCTaAACAAAACAGTC
CAGAAGAGCAAAGTCCATGAGCAATTATTAATGTATATGAACCACATAAACCTCAATAAGTTATTGTTAAAAGACCGGC
CAATACAATTCCTATATGAGCAACTGAAGAATAAGCAATTAAAGCCTTTAAATCAGTTTGTCGTAAACAAATTAATCTC
ACTAAAACACCACCTACTAAACTAATTCTAATTCAAATAAATCTATATTTTAAATTTATTAATTGAAGAAACGAAATAA
CTCGCAACAAACCATAACCTCCTAATTTTAATATAATTCCAGCCAAAATTATAGAACCTGAAACAGGAGCTTCAACATG
AGCTTTTGGCAATCATAAATGAACTAAAAATATAGGTATCTTTACTAAAAAAGCACACAACATACAAAAATATAATAAA
TCATAATTAAATATATAATTATTTATTAAATAAAAATTTATTGAATTTACTTCATTTATAATATAAAAAATACCGATTA
ATATAGGTAAAGAAACTAATAAAGTATAAAATAATAAATAAACACCAGCTTGTAAACGTTCAGGCTGATAACCTCAACC
TAAAATTAAAAATAAAGTCGGAATTAAACTTCTTTCAAAAAATAAATAAAATATAAATAAATTTATTCTTCTAAATGTT
AAAACTAATAATAACAATAATAAAATAACATTTAATAAAAATAAATTTTTATAATTATTATATTTATTAACACTTTCTC
TAGCTAATAATATTAAAGAACAAATTCACAAACTTAACAAAATTAATCCATAAGAAAGTATATCACTTCCTAAAAAATA
AGAAATTTCAGATCAATAATTTATAAAATTATTTATTACTAAAAAAATAAATCTAATAAAAAATAACAAAATTTGTACC
ATCCAGTACATATTATTAATAAAACAAATTGGAGATAAAAATACTAAAAAAATACTAACTTTAACATTATATAATTCTA
AAAGATTGAAAATAATCATTCCCATGAGTACGAATTATAGAAACTAAAATTGATAAACCAAGAGCACCTTCACATACAC
TAAAAGTTAAAAATATTATTCTAAAATAAATTTCATAATTTAATAAATTTAAGTAAATAAATAATATAAAAAATAATAT
TAAAACAATAAATTCTAAACTTAATAATATAGAAAGTAAATGTTTTCGATTAGAAACAAAACAAAATAAACCAAAAATA
AATAAAATTATAGGTAATCTTCAATATAAAATTATAATCATTAGTTTTAATAGTTTAATAAAAACATTGGTCTTGTAAA
TCAAAAATAAGATATATTCTTTTAAAACTTCAAGAGAAAAGAAATTTCTTTTTCATTAATCCCCAAAATTAATATTTTA
AATAAACTACCTCTTGATATTATACAATTAATTTTATATTCATTAATTTTAACAACTTCAATTATTTTCTTAAATATAA
TTCATCCTTTAGCTATAGGATTAACTTTATTGATTCAAACtAATTTTTATTTGTCTAATTTCAGGGCTAATAACAAAAA
GTTTCTGATATTCATATATTTTATTTTTAAtTTTTTTAGGAGGAATATTGGTATTATTTATTTATGTAACATCATTAGC
ATCTAATGAAATATTTAATTTATCAATCAAATTAACTTTATTTTCAACGTCAATTTTATTTATTTTATTTTTTtATAAG
ATTCTTAATTGATAAATCTTCTATCTCATTTTTTTTAATTAATAACGAAATAGAATCAATTTTTAATTTTAATTCATAT
TTTTTAGAAAATTCTCTATCTTTAAATAAACTATATAATTTTCCAACAAATTTAATTACAATTTTATTAATAAATTATT
TATTAGTTACATTAATTGTTGTAGTAAAAATTACTAAATTATTTAAAGGCCCTCTTCGTATAATAAATTAATTAATTAA
TGAATAAACCTTTACGAACTTCCCATCCATTATTTAAAATTGCTAATAACGCATTAGTAGATTTACCAGCTCCTATTAA
TATTTCAAGATGATGAAATTTTGGCTCCTTATTGGGATTATGTTTAATTATTCAAATTTTAACAGGATTtATTTTTAGC
AATACATTATACTGCTGACGTTAATATAGCTTTTTATAGAGTAAATCATATTTGTCGTGATGTAAATTACGGATGATTA
TTACGAACTTTACACGCTAACGGAGCATCATTCTTTTTTATTTGTATTTATTTACATGTAGGACGAGGAATATATTATG
GATCTTATTTATTTACACCTACATGATTAGTAGGGGTAATTATTTTATTTTTAGTAATAGGAACAGCTTTTATAGGATA
TGTTTTACCTTGAGGACAAATATCTTTTTGAGGAGCTACTGTGATTACAAATTTATTATCTGCTGTACCTTACTTAGGT
ATTGATTTAGTACAATGAGTATGAGGAGGATTCGCTGTTGATAACGCAACTTTAACTCGATTTTTTACTTTTCATTTTA
TTTTACCTTTTATTGTATTAGCAATAACAATAATTCATTTATTATTTTTACACCAAACAGGATCTAATAATCCTATTGG
TTTAAATTCTAATATTGATAAAATTCCTTTCCATCCTTATTTTACATTTAAAGATATTGTTGGTTTTATTGTAATAATT
TTTTTATTAATTTCTCTTGTACTTATCAACCCTAATTTATTAGGAGATCCTGATAATTTCATTCCAGCTAATCCGTTAG
TTACACCAGCTCATATTCAACCCGAATGATATTTTTTATTCGCTTACGCAATTTTACGTTCAATCCCAAATAAATTAGG
TGGAGTAATTGCATTAGTATTATCAATTGCTATTTTAATAATTTTACCTTTTtCTAATTTAAGAAAATTCCGAGGAATT
CAATTTTACCCTTTAAATCAAATTTTATTCTGAACTATGTTAGTAACAGTAATCTTATTAACTTGAATTGGAGCCCGAC
CAGTTGAAGAACCTTATGTATTATTAGGACAAATTTTAACTGTAATTTATTTTTTATACTATTTAATTAACCCACTAGT
TAGAAAATGATGAGATAATTTATTAAATTAATTAGTTAATGAGCTTGAATAAGCATATGTTTTGAAAACATAAGATAGA
ATTTAATTTTCTATTAACTTTACTAAATTAAATTCACTATAAAAAAGAAAATAATAAAATTTTAAATCCaAATAAAAAA
TAATAAATAATTTAAAGAAAAAGATAAAAAACATTTTCAAGCTAAATATATTAATTTATCATACCGAAATCGAGGTAAA
GTACCTCGAGCCCAAATAAAAACAAAAGAAATAAAAGTAAGCTTTACATAAAATAATAAATTAAAAACATCACATCCTA
AAAAAATTACACAAAATAATATTCTTATAAATAAAATTCTAGCATATTCAGCTATAAAAATTAAAGCAAACCCACCTCT
TCTATATTCTACATTAAACCCTGAAACTAACTCTGATTCACCTTCAGCAAAATCAAAAGGAGTTCGATTTGTTTCAGCT
AAAGAAATAGTTAATCATACTAAAGCTATAGGAAATAAAATAATTAAAAATCAAATATAAATTTGATAATAAAAAAAAT
ATATTATATTATAACTACCAATTAAAAACACAAAAGATAATAAAATTAATGCTAAACTTACTTCATAAGAAATTGTTTG
AGCAACAGCTCGTAATCCACCTAATAAAGCATAATTTGAATTAGAAGACCAACCAGCAATCATTACAGTATAAACTCCT
AATCTAGTACAGCATAAAAAAAACAACCCCCCTAAATTAAAAGAATATAATTTAACGAAAAAAGGTATACATATTCACA
CAAATAATGACAAAAATAATGAAAAAATAGGAGAAATATAATATCTTAAATAATTAGACAAAAGAGGATAAGTTTGTTC
TTTTGTAAATAATTTAATTGCATCACAAAAAGGTTGAGGAATTCCTATTAAACCTACTTTATTTGGACCTTTACGAATT
TGAATATATCCTAATACCTTACGTTCTAATAAGGTTAAAAAAGCTACACTCACTAATACACAAATAATTAATAATAAAC
TTCCAATTAATGATAAAATAAATTCTATATAAAACAAGTACTATTTGTAATAAAAATTACATAAATAAATTCTAAATTT
ATTGCACTAATCTGCCAAAATAGCTTTATTTATATTAATAAtTATTCTTTTTTTAAAATATGATTATTCTAATATTTGG
TCCTTTCGTACTAAAATATTATAATTTTTTAAAGATAGAAACCAACCTGGCTTACACCGGTTTGAACTCAGATCATGTA
AGAATTTAAAAGTCGAACAGACTTAAAATTTGAACGGCTACACCCAAAATTATATCTTAATCCAACATCGAGGTCGCAA
tTCTTTTTTATCGATATGAACTCTaCCAAAAAAATTACGCTGTTATCCCTAAAGTAACTTAATTTTTTAATCATTATTA
ATGGATCAATTATTCATAAATTAATGTTTTTAAAAATTAAAAGtTTTTTAAATTTTAATATCACCCCAATAAAATATTT
TTtATTTATTAAAATAAAATTAATCTTAACAATTaAAATAAAAAAAATATAAAGATTTATAGGGTCTTCTCGTCTTTTA
AAATTATTTTAGCTTTTTGACTAAAAAATAAAATTCTATAAAAAATTTAAATGAAACAGTTAATATTTCGTCCAACCAT
TCATTCCAGCCTTCAATTAAAAGACTAATGATTATGCTACCTTTGCACAGTCAAAATACTGCGGCCATTTAAAATTTCA
GTGGGCAGGTTAGACTTTAAATTTAATTCAAAAAGACATGTTTTTGTTAAACAGGCGAACATTATTTTTGCCGAATTCT
TTACTTAAACtTTTCATTAAAATTTATTTTAACATAAAAATATACTAATTTTATCATTATTTCTTAATTTTAAAAGTTA
AAATTAATATTCTAATAAATAATTAAAATATAATAAATAATTTAATTTATAAAATAAATTATAACACATTTTTTAATAA
TTGCTAATTCTAAGCATATATTTATTAAATTTATTTATTATTTTTaAAAATTTATTTTATAGCTTATCCCATaAAATAT
TaAAATTATaAATTATTAATTTAAATAAAAAATTAATAAATTTATAAATTCTGAATTAAATTCATTTCTTAGAAAACTA
GATACCATTAAAAACGAATAACATTTCATTTCTAATATAATATTATAAATAATTTTATTACATTAACTTATATATTATA
TTAACTCTTTTAAAATCGAGaAAAATATATTTATATTTTTTATTTAATAAACGCTGATACACAAGGTACAATAAATTAA
ATTTTCTTTTAAAATAAAAATTTTTCAAATTATTTCAATTTTCTTTTACAATACTATTAAACTATTATTAAAATTATTT
TTTCTTTAAACAATACTAAAACTTTAAATTTTATAGTTATTTCTAATATTTAAATCTTAAACAAAAAAATTAATAAATA
AAAATTAATCAATCTATATTGATTTGCACAAAAATCTTTTCAATGTAAATGAAATGCTTTACTTAATAAGCTTTAAATT
GTCATTCTAGATACACTTTCCAGTACATCTACTATGTTACGACTTATCTTACCTTAATAATAAGAGCGACGGGCGATGT
GTACATATTTTAGAGCTAAAATCAAATTATTTATCTTTATAATTTTACTACCAAATCCACCTTCAAAAaCTTTtTCATA
ATTTTATCCGTATAAATAATTTTATTGTAACCCATTATTACTTAAATATAAGCTACACCTTGATCTGATATAAATTTTT
ATTAAAATTATTGAATATTATTATTCTTATAAAATATTCTGATAACGACGGTATATAAACTGATTACAAATTTAAGTAA
GGTCCATCGTGGATTATCGATTACAAAACAGGTTCCTCTGGATAGACTAAAATACCGCCAAATTTTTTAAGTTTCAAGA
ACATAACTATTACTACTTTAATATTTATATTTACATTTTAAATAATAGGGTATCTAATCCTAGTTTTTTAAAAAAATTT
TTTAGCTTCAATTATTTTTTATAAAAATATTTTGAATATAAAATTTCACTTAATAAATTCAATTTTCTTTTAATTTATA
AATTTAACTAATACTAAAAAAaTTTATTTGTATTATTAGTGTAACCGCGACTGCTGGCACCAATTTGGTCAATACTCTT
TAATATTGCTATTTCTAAATTTCTTTAATCAATAATACTAATTACTGCGAAWAAATAAATTATAAATATTTTTAAAATA
AATATAAATTCATAACAAAAATTTACATATAAATCAAATTAATAATTAAATTTTTAAGCCAAAATAAAACTTTAAAATT
ATAATAAAATTATTTATAAATTTATAAATAAAATATTATATATAATAAT
