# Supplementary material for: What can you do with 0.1× genome coverage? A case study based on a genome survey of the scuttle fly Megaselia scalaris (Phoridae)
Source: BMC Genomics. 2009 Aug 18;10:382. doi: 10.1186/1471-2164-10-382 (PMC2735751; doi:10.1186/1471-2164-10-382)
Supplement: Additional file 5 — Potential M. scalaris Homologs of Drosophila melanogaster Genes. List of all D. melanogaster genes that showed significant sequence similarity to at least one M. scalaris GSS sequence trace. [file 1471-2164-10-382-S5.xls]

## Sheet: Sheet1
FlyBase ID#	D.mel Genome Coordinates	Gene Name	M. scalaris GSS ID#	Alignment Length	e-val
>FBgn000004	X:5794897..5798823	Act5C	034446_3117_1471	239	2e-39
>FBgn000004	2R:complement(1901415..1903190)	Act42A	034446_3117_1471	203	7e-28
>FBgn000004	2R:16831533..16833945	Act57B	034446_3117_1471	230	4e-39
>FBgn000004	3L:21978331..21980290	Act79B	034446_3117_1471	233	3e-24
>FBgn000004	3R:9251707..9253811	Act87E	034446_3117_1471	230	3e-27
>FBgn000004	3R:11265710..11267895	Act88F	034446_3117_1471	230	6e-32
>FBgn000025	3L:23092680..23096562	CkIIalpha	044946_3724_3109	210	1e-12
>FBgn000027	2L:complement(9684656..9699293)	Pka-C1	041210_3917_2590	191	1e-24
>FBgn000030	3R:14531245..14558068	Cha	107747_2842_1836	32	8e-06
>FBgn000031	2L:complement(15044961..15057848)	ck	058057_3572_0392	153	4e-09
>FBgn000036	3R:13757595..13841501	cpo	073226_4028_1082	95	7e-12
>FBgn000046	2L:19611410..19731562	Lar	146920_3367_1357	50	2e-06
>FBgn000048	2R:18952307..18954706	Dox-A3	110009_3827_0547	63	1e-08
>FBgn000049	2L:complement(640021..714968)	ds	179968_2633_1251	97	4e-13
>FBgn000053	X:14865289..14899359	eag	166834_2520_3937	93	2e-22
>FBgn000054	2R:complement(1978285..2056589)	EcR	153792_2714_2155	79	1e-28
>FBgn000055	2R:7779597..7783116	Ef1alpha48D	025234_2356_1339	63	3e-13
>FBgn000056	3L:complement(17553258..17612407)	Eip74EF	019116_3003_3038	46	5e-09
>FBgn000070	X:21210823..21216117	fliI	067953_3605_0203	119	6e-06
>FBgn000112	2R:6325466..6351297	G-oalpha47A	114413_2473_3035	105	5e-16
>FBgn000118	3R:complement(4517038..4523540)	hb	222002_3695_1525	98	2e-12
>FBgn000121	3R:11068367..11072339	Hsc70-4	033523_4043_1122	191	9e-23
>FBgn000122	2R:complement(10140103..10143697)	Hsc70-5	086175_3269_2784	69	3e-07
>FBgn000123	3R:complement(19880802..19883029)	Hsp68	195952_2759_0649	65	3e-12
>FBgn000123	3R:complement(6335562..6464386)	hth	084726_2205_2915	54	2e-13
>FBgn000131	YHet:81209..148249	kl-2	044299_2934_2432	182	5e-09
>FBgn000131	YHet:34290..65839	kl-3	144250_2679_2012	57	2e-06
>FBgn000289	2R:3680757..3688549	mus205	016163_2774_4000	62	6e-10
>FBgn000291	X:14161686..14170664	na	066215_3545_2733	85	3e-09
>FBgn000301	3R:15485470..15489401	ort	067400_2874_1583	214	4e-22
>FBgn000303	X:complement(16357638..16421448)	para	122581_2607_1174	128	4e-22
>FBgn000307	3L:complement(16119155..16121696)	Pgm	124186_2630_3544	120	2e-16
>FBgn000313	3L:complement(1342490..1424979)	Ptp61F	127912_3073_2879	64	1e-19
>FBgn000316	2R:17062822..17070121	Pu	101085_2936_2652	72	7e-28
>FBgn000317	3R:18193234..18198464	PyK	158198_2234_3944	119	1e-10
>FBgn000327	X:complement(11456806..11464355)	RpII215	100013_2442_2414	42	2e-12
>FBgn000327	2L:404286..408049	RpI135	137007_2981_0709	122	2e-17
>FBgn000329	3L:1370620..1387435	ru	127912_3073_2879	63	9e-20
>FBgn000333	3R:complement(2648842..2675886)	Scr	069119_2272_2887	37	2e-06
>FBgn000334	X:15700276..15719769	sd	155077_3403_2163	52	2e-08
>FBgn000336	X:complement(10675019..10680978)	sesB	016458_3693_2976	77	4e-07
>FBgn000338	X:complement(17823074..17933532)	Sh	056654_3163_2622	63	5e-07
>FBgn000338	3L:2895214..2953445	Shab	218860_2333_1367	172	4e-34
>FBgn000342	3R:20490086..20533786	slo	252487_3186_3229	98	3e-09
>FBgn000343	2R:complement(15417386..15519007)	sm	149435_2687_1752	70	3e-30
>FBgn000346	X:complement(15498603..15520573)	sog	110206_2819_1905	32	6e-06
>FBgn000350	2L:complement(8259504..8301072)	Btk29A	017118_3112_3152	74	3e-28
>FBgn000371	2L:complement(5218996..5271353)	tkv	142084_3099_0656	73	2e-20
>FBgn000392	X:16148705..16148896	snRNA:U2:14B	182799_2545_2657	82	8e-38
>FBgn000392	2L:complement(19815614..19815805)	snRNA:U2:38ABa	182799_2545_2657	82	8e-38
>FBgn000392	2L:19812646..19812836	snRNA:U2:38ABb	182799_2545_2657	82	5e-33
>FBgn000393	2L:complement(21215036..21215178)	snRNA:U4:39B	008887_3610_3082	87	1e-38
>FBgn000393	2L:19810734..19810875	snRNA:U4:38AB	008887_3610_3082	89	9e-40
>FBgn000399	X:complement(2684632..2690499)	w	154548_2307_2221	82	1e-07
>FBgn000410	2R:20231236..20263998	bs	153792_2714_2155	78	2e-28
>FBgn000416	X:complement(13487602..13496536)	up	145808_2817_3698	207	6e-32
>FBgn000418	3R:20381810..20381916	snRNA:U6:96Aa	217013_2521_2583	41	7e-09
>FBgn000418	3R:20382414..20382520	snRNA:U6:96Ab	217013_2521_2583	41	7e-09
>FBgn000419	3R:20382937..20383043	snRNA:U6:96Ac	217013_2521_2583	41	7e-09
>FBgn000419	2L:complement(13211925..13212116)	snRNA:U2:34ABa	182799_2545_2657	82	8e-38
>FBgn000419	2L:13215839..13216030	snRNA:U2:34ABb	182799_2545_2657	82	8e-38
>FBgn000424	3L:complement(9143695..9170704)	Rdl	113610_2665_2089	57	3e-11
>FBgn000440	3L:complement(17631217..17638131)	Pep	185262_3089_3777	109	4e-14
>FBgn000442	3L:1207371..1207868	LysB	188135_3576_3696	44	2e-12
>FBgn000442	3L:1210485..1210971	LysC	188135_3576_3696	44	2e-12
>FBgn000442	3L:complement(1210725..1211196)	LysD	188135_3576_3696	44	2e-12
>FBgn000442	3L:1212924..1213413	LysE	188135_3576_3696	44	6e-10
>FBgn000444	3L:complement(22286132..22400987)	Ten-m	007697_2348_0584	101	3e-08
>FBgn000446	2R:7926595..7930138	RpIII128	176627_2477_1723	140	7e-14
>FBgn000456	2L:3836842..3839201	slp2	163128_3523_0644	86	4e-08
>FBgn000460	2R:1868785..1900039	Src42A	086207_2509_3213	92	2e-10
>FBgn000465	X:complement(7933976..7955469)	fs(1)h	079421_2949_2170	101	8e-21
>FBgn000479	2L:16816665..16826991	mdy	092064_3200_2736	85	8e-07
>FBgn000482	X:complement(9047271..9050721)	His3.3B	089620_3234_3580	251	8e-23
>FBgn000483	2R:complement(209939..358498)	Gprk1	144685_3061_3276	194	5e-11
>FBgn000483	2R:complement(7888983..7907329)	otk	176904_3942_1978	44	2e-08
>FBgn000484	3R:complement(6563314..6576950)	Takr86C	150446_2945_2929	84	2e-08
>FBgn000487	2R:complement(15284840..15312454)	hts	059510_3594_1029	86	3e-33
>FBgn000488	3R:complement(5952523..5965492)	tws	002728_2419_3757	123	2e-08
>FBgn000489	3R:20920831..20921655	fd96Cb	027728_2385_2760	66	2e-08
>FBgn000490	2R:5987184..5997192	14-3-3zeta	000983_3611_2790	171	4e-39
>FBgn000555	4:718315..741787	ey	028685_3302_2038	70	4e-07
>FBgn000556	3L:complement(19561538..19577680)	Shal	069953_2115_1317	129	8e-14
>FBgn000563	2R:complement(6369712..6430767)	lola	050959_3719_0559	59	2e-14
>FBgn000567	3R:complement(19777852..19784117)	Aats-glupro	022794_2651_3194	59	7e-06
>FBgn001001	X:5226778..5228568	CanB	047400_2261_1032	125	5e-10
>FBgn001010	2L:21168356..21173017	Acon	134415_2521_3343	235	3e-20
>FBgn001026	2L:complement(8363692..8364609)	RpS13	045397_3155_4038	177	6e-39
>FBgn001034	3L:complement(22861479..22865331)	Arf79F	227427_2211_2180	87	2e-08
>FBgn001034	3L:complement(4807368..4825733)	Dhc64C	184687_3510_3628	115	2e-17
>FBgn001041	2L:complement(4457176..4458364)	RpL27A	201340_3275_3432	35	1e-06
>FBgn001041	X:16531912..16532953	RpS19a	235635_3787_0178	219	1e-18
>FBgn001048	2R:complement(2608604..2628149)	l(2)01289	169502_3242_0072	210	6e-12
>FBgn001049	2L:12027440..12034123	l(2)01810	216204_3490_3124	53	2e-09
>FBgn001075	3R:601323..603213	atms	001157_3942_2187	65	2e-12
>FBgn001122	3R:complement(20078574..20096953)	jar	019723_3984_2057	32	5e-06
>FBgn001125	2L:8543333..8667428	Sema-1a	054672_3001_2931	75	3e-33
>FBgn001128	3L:13034856..13037012	RpS4	189538_2488_0895	74	2e-10
>FBgn001159	2L:16680046..16699930	grp	150509_3134_0495	30	4e-07
>FBgn001184	3R:complement(13445866..13445938)	tRNA:A:90C	046628_3041_1380	25	1e-06
>FBgn001184	3L:13242647..13242718	tRNA:D2:69F	142084_3099_0656	72	8e-23
>FBgn001184	3R:20381024..20381095	tRNA:D:96A	142084_3099_0656	72	8e-23
>FBgn001184	2R:complement(15615486..15615557)	tRNA:E4:56Fa	149435_2687_1752	70	1e-33
>FBgn001184	2R:complement(15614965..15615036)	tRNA:E4:56Fb	149435_2687_1752	70	1e-33
>FBgn001185	2R:complement(15613647..15613718)	tRNA:E4:56Fc	149435_2687_1752	70	1e-33
>FBgn001185	3L:1397695..1397766	tRNA:E4:62Aa	127912_3073_2879	62	1e-21
>FBgn001185	3L:1397932..1398003	tRNA:E4:62Ab	127912_3073_2879	62	1e-21
>FBgn001185	3L:1398169..1398240	tRNA:E4:62Ac	127912_3073_2879	62	1e-21
>FBgn001185	3L:1401440..1401511	tRNA:E4:62Ad	127912_3073_2879	62	1e-21
>FBgn001185	3L:1401781..1401852	tRNA:E4:62Ae	127912_3073_2879	62	1e-21
>FBgn001185	3R:12147125..12147197	tRNA:F2:89BC	054672_3001_2931	73	2e-35
>FBgn001185	2L:complement(1938089..1938159)	tRNA:G3:22BCa	064046_3733_3087	71	4e-34
>FBgn001186	2L:2031692..2031762	tRNA:G3:22BCb	064046_3733_3087	71	4e-34
>FBgn001186	2L:7872849..7872919	tRNA:G3:28D	064046_3733_3087	71	4e-34
>FBgn001186	2L:14518091..14518161	tRNA:G3:35Ba	064046_3733_3087	71	4e-34
>FBgn001186	2L:complement(14518307..14518377)	tRNA:G3:35Bb	064046_3733_3087	71	4e-34
>FBgn001186	2L:complement(14518621..14518691)	tRNA:G3:35Bc	064046_3733_3087	71	4e-34
>FBgn001186	2L:complement(14530546..14530616)	tRNA:G3:35Bd	064046_3733_3087	71	4e-34
>FBgn001186	2L:complement(14530854..14530924)	tRNA:G3:35Be	064046_3733_3087	71	9e-32
>FBgn001186	2R:12855513..12855583	tRNA:G3:53E	064046_3733_3087	71	4e-34
>FBgn001186	2R:complement(14527231..14527301)	tRNA:G3:55E	064046_3733_3087	71	4e-34
>FBgn001186	2R:16116986..16117056	tRNA:G3:56EFa	064046_3733_3087	71	4e-34
>FBgn001187	2R:16120302..16120372	tRNA:G3:56EFb	064046_3733_3087	71	4e-34
>FBgn001187	2R:complement(17048861..17048931)	tRNA:G3:57BCa	064046_3733_3087	71	4e-34
>FBgn001187	2R:17070361..17070431	tRNA:G3:57BCb	064046_3733_3087	71	4e-34
>FBgn001188	2R:2053489..2053561	tRNA:K2:42Aa	150306_3424_1219	72	6e-30
>FBgn001188	2R:complement(2052381..2052453)	tRNA:K2:42Ab	150306_3424_1219	72	6e-30
>FBgn001188	2R:complement(2050186..2050258)	tRNA:K2:42Ac	150306_3424_1219	72	6e-30
>FBgn001189	2R:complement(2059001..2059073)	tRNA:K2:42Ad	150306_3424_1219	72	6e-30
>FBgn001189	2R:complement(2029877..2029949)	tRNA:K2:42Ae	150306_3424_1219	72	6e-30
>FBgn001189	2R:complement(2834313..2834385)	tRNA:K2:42Ea	150306_3424_1219	72	6e-30
>FBgn001189	2R:complement(2835243..2835315)	tRNA:K2:42Eb	150306_3424_1219	72	6e-30
>FBgn001189	2R:complement(2835789..2835861)	tRNA:K2:42Ec	150306_3424_1219	72	6e-30
>FBgn001189	2R:complement(2836638..2836710)	tRNA:K2:42Ed	150306_3424_1219	72	6e-30
>FBgn001189	2R:complement(9423550..9423622)	tRNA:K2:50C	150306_3424_1219	72	6e-30
>FBgn001189	2R:15690096..15690168	tRNA:K2:56EF	150306_3424_1219	72	6e-30
>FBgn001190	2L:8290727..8290799	tRNA:K5:29A	017118_3112_3152	73	1e-30
>FBgn001190	3R:complement(2648685..2648757)	tRNA:K5:84ABa	017118_3112_3152	73	9e-26
>FBgn001190	3R:7957078..7957149	tRNA:K5:87BC	017118_3112_3152	72	3e-25
>FBgn001190	2R:4570720..4570802	tRNA:L2:44EF	051678_2281_2711	28	2e-08
>FBgn001190	2R:complement(9318200..9318320)	tRNA:L3:49Fa	051678_2281_2711	51	1e-19
>FBgn001191	2R:9320173..9320299	tRNA:L3:49Fb	051678_2281_2711	51	4e-17
>FBgn001192	2R:5548730..5548801	tRNA:M3:46A	148874_2607_0983	72	8e-26
>FBgn001192	3L:complement(14667042..14667113)	tRNA:M3:70Fa	148874_2607_0983	72	3e-28
>FBgn001192	3L:14667444..14667515	tRNA:M3:70Fb	148874_2607_0983	72	3e-28
>FBgn001193	2R:2050024..2050097	tRNA:N5:42Aa	153792_2714_2155	75	2e-29
>FBgn001193	2R:2049702..2049775	tRNA:N5:42Ab	153792_2714_2155	75	2e-29
>FBgn001193	2R:complement(2049528..2049601)	tRNA:N5:42Ac	153792_2714_2155	75	2e-29
>FBgn001193	2R:2077877..2077950	tRNA:N5:42Ad	153792_2714_2155	75	2e-29
>FBgn001193	2R:complement(2077634..2077707)	tRNA:N5:42Ae	153792_2714_2155	75	2e-29
>FBgn001193	2R:complement(2041011..2041084)	tRNA:N5:42Af	153792_2714_2155	75	2e-29
>FBgn001193	2R:2040691..2040764	tRNA:N5:42Ag	153792_2714_2155	75	2e-29
>FBgn001193	2R:complement(2040108..2040181)	tRNA:N5:42Ah	153792_2714_2155	75	2e-29
>FBgn001195	2R:complement(2066089..2066161)	tRNA:R2:42Aa	240555_2192_3852	54	5e-24
>FBgn001195	2R:2057112..2057184	tRNA:R2:42Ab	240555_2192_3852	54	5e-24
>FBgn001195	2R:2049040..2049112	tRNA:R2:42Ac	240555_2192_3852	54	5e-24
>FBgn001195	2R:2029670..2029742	tRNA:R2:42Ad	240555_2192_3852	54	5e-24
>FBgn001195	3R:complement(3966692..3966764)	tRNA:R2:84Fa	240555_2192_3852	54	5e-24
>FBgn001196	3R:complement(3966449..3966521)	tRNA:R2:84Fb	240555_2192_3852	54	5e-24
>FBgn001196	3R:complement(3966198..3966270)	tRNA:R2:84Fc	240555_2192_3852	54	5e-24
>FBgn001196	3R:complement(3965945..3966017)	tRNA:R2:84Fd	240555_2192_3852	54	5e-24
>FBgn001196	3R:complement(3965673..3965745)	tRNA:R2:84Fe	240555_2192_3852	54	5e-24
>FBgn001197	X:13964674..13964755	tRNA:S474:12Eh	059510_3594_1029	82	7e-36
>FBgn001197	X:13909078..13909159	tRNA:S4:12Ea	059510_3594_1029	82	2e-33
>FBgn001197	X:13909478..13909559	tRNA:S4:12Eb	059510_3594_1029	82	2e-33
>FBgn001197	X:complement(13997396..13997477)	tRNA:S4:12Ee	059510_3594_1029	82	2e-33
>FBgn001198	X:complement(13919142..13919223)	tRNA:S774:12Ec	059510_3594_1029	82	3e-38
>FBgn001198	X:13998682..13998763	tRNA:S774:12Ef	059510_3594_1029	82	3e-38
>FBgn001198	X:complement(13919599..13919680)	tRNA:S7:12Ed	059510_3594_1029	82	1e-40
>FBgn001198	X:complement(14011762..14011843)	tRNA:S7:12Eg	059510_3594_1029	82	1e-40
>FBgn001198	2L:complement(3173003..3173084)	tRNA:S7:23Ea	059510_3594_1029	82	1e-40
>FBgn001198	2L:3169582..3169663	tRNA:S7:23Eb	059510_3594_1029	82	1e-40
>FBgn001198	3L:5335184..5335265	tRNA:S7:64D	059510_3594_1029	82	1e-40
>FBgn001199	3R:complement(13450287..13450360)	tRNA:T:90Ca	235079_3082_3606	74	6e-36
>FBgn001199	3R:complement(13450528..13450601)	tRNA:T:90Cb	235079_3082_3606	74	6e-36
>FBgn001201	2L:2462593..2462686	tRNA:Y1:22Fa	254831_2708_2863	44	1e-10
>FBgn001201	2L:complement(2459924..2460044)	tRNA:Y1:22Fb	254831_2708_2863	37	8e-09
>FBgn001201	2L:7711476..7711661	tRNA:Y1:28C	254831_2708_2863	40	2e-10
>FBgn001202	3R:complement(4494803..4494896)	tRNA:Y1:85Aa	254831_2708_2863	42	6e-12
>FBgn001202	3R:complement(4494334..4494427)	tRNA:Y1:85Ab	254831_2708_2863	42	6e-12
>FBgn001202	3R:complement(4493838..4493930)	tRNA:Y1:85Ac	254831_2708_2863	42	6e-12
>FBgn001202	3R:complement(4468423..4468515)	tRNA:Y1:85Ad	254831_2708_2863	42	6e-12
>FBgn001202	3R:complement(4468055..4468147)	tRNA:Y1:85Ae	254831_2708_2863	42	6e-12
>FBgn001327	3R:complement(7779885..7782514)	Hsp70Aa	183893_3087_1346	39	3e-06
>FBgn001327	3R:7784275..7786673	Hsp70Ab	183893_3087_1346	39	3e-06
>FBgn001327	3R:complement(8291026..8293500)	Hsp70Ba	183893_3087_1346	39	1e-08
>FBgn001327	3R:8331515..8334105	Hsp70Bb	183893_3087_1346	39	1e-08
>FBgn001327	3R:8334798..8337008	Hsp70Bc	183893_3087_1346	39	1e-08
>FBgn001367	dmel_mitochondrion_genome:4062..4736	mt:ATPase6	037786_3351_1591	225	6e-63
>FBgn001367	dmel_mitochondrion_genome:1474..3009	mt:CoI	158405_2287_0491	183	9e-64
>FBgn001367	dmel_mitochondrion_genome:3083..3767	mt:CoII	258394_2339_0579	178	4e-30
>FBgn001367	dmel_mitochondrion_genome:4736..5524	mt:CoIII	171282_3714_0209	246	8e-66
>FBgn001367	dmel_mitochondrion_genome:10498..11634	mt:Cyt-b	061263_3111_3299	260	2e-57
>FBgn001367	dmel_mitochondrion_genome:complement(11720..12658)	mt:ND1	077108_3087_3003	177	7e-51
>FBgn001368	dmel_mitochondrion_genome:240..1265	mt:ND2	005327_3398_0807	68	2e-14
>FBgn001368	dmel_mitochondrion_genome:complement(8204..9544)	mt:ND4	093237_3244_3904	255	1e-25
>FBgn001368	dmel_mitochondrion_genome:complement(9544..9834)	mt:ND4L	123916_2607_1585	80	2e-17
>FBgn001368	dmel_mitochondrion_genome:complement(6402..8124)	mt:ND5	056081_2273_1449	183	2e-49
>FBgn001368	dmel_mitochondrion_genome:complement(12734..14058)	mt:lrRNA	115623_2487_2797	190	3e-63
>FBgn001368	dmel_mitochondrion_genome:complement(14131..14916)	mt:srRNA	083298_2570_1568	223	3e-71
>FBgn001368	dmel_mitochondrion_genome:5981..6045	mt:tRNA:A	017803_2790_2392	65	1e-18
>FBgn001369	dmel_mitochondrion_genome:3840..3906	mt:tRNA:D	205560_3648_0224	65	1e-21
>FBgn001369	dmel_mitochondrion_genome:6252..6318	mt:tRNA:E	110867_2306_2136	66	1e-12
>FBgn001369	dmel_mitochondrion_genome:complement(6337..6401)	mt:tRNA:F	110867_2306_2136	60	1e-08
>FBgn001369	dmel_mitochondrion_genome:5543..5607	mt:tRNA:G	025046_2633_1764	58	7e-17
>FBgn001369	dmel_mitochondrion_genome:1..65	mt:tRNA:I	031476_2439_0829	44	2e-11
>FBgn001369	dmel_mitochondrion_genome:3768..3838	mt:tRNA:K	020847_3761_1840	62	3e-19
>FBgn001369	dmel_mitochondrion_genome:complement(12669..12733)	mt:tRNA:L:CUN	030317_3696_1108	39	4e-15
>FBgn001369	dmel_mitochondrion_genome:3012..3077	mt:tRNA:L:UUR	066568_2719_1800	66	2e-26
>FBgn001370	dmel_mitochondrion_genome:171..239	mt:tRNA:M	128364_3090_2884	69	2e-23
>FBgn001370	dmel_mitochondrion_genome:6119..6183	mt:tRNA:N	011865_2209_1790	64	3e-13
>FBgn001370	dmel_mitochondrion_genome:complement(9903..9963)	mt:tRNA:P	018602_2997_2203	58	1e-14
>FBgn001370	dmel_mitochondrion_genome:complement(97..165)	mt:tRNA:Q	031476_2439_0829	69	6e-33
>FBgn001370	dmel_mitochondrion_genome:6055..6118	mt:tRNA:R	011865_2209_1790	65	6e-14
>FBgn001370	dmel_mitochondrion_genome:6184..6251	mt:tRNA:S:AGY	011865_2209_1790	66	2e-17
>FBgn001370	dmel_mitochondrion_genome:11637..11702	mt:tRNA:S:UCN	066151_3077_1980	65	3e-28
>FBgn001370	dmel_mitochondrion_genome:9837..9902	mt:tRNA:T	137728_3857_0548	68	2e-23
>FBgn001370	dmel_mitochondrion_genome:complement(14058..14130)	mt:tRNA:V	006909_2205_3047	72	8e-23
>FBgn001370	dmel_mitochondrion_genome:1264..1329	mt:tRNA:W	061780_2452_2784	46	1e-09
>FBgn001371	dmel_mitochondrion_genome:complement(1403..1468)	mt:tRNA:Y	021595_2546_3018	41	9e-07
>FBgn001374	4:1144800..1145807	Arf102F	061671_3099_3706	212	2e-26
>FBgn001381	2L:17501467..17525517	Dhc36C	018921_3373_1188	115	1e-07
>FBgn001398	3R:10451461..10452337	His4r	023461_3744_1517	145	2e-29
>FBgn001398	2R:complement(11834430..11873458)	Strn-Mlck	013874_2284_1950	53	1e-08
>FBgn001400	3L:complement(15130430..15135745)	Pdi	100046_3291_1952	28	2e-06
>FBgn001413	3R:complement(15619795..15662539)	bnl	235079_3082_3606	75	1e-33
>FBgn001436	3L:21872710..21919801	mub	188373_2389_2856	62	9e-07
>FBgn001445	X:15344295..15346683	Ahcy13	060426_2983_3753	100	3e-09
>FBgn001485	2L:5055058..5056000	His3.3A	176415_3119_2040	97	5e-15
>FBgn001503	2R:5127548..5129642	Cyp4p1	005011_3416_2731	38	1e-05
>FBgn001524	X:11002506..11006341	Hsp60	051639_3338_4032	36	1e-06
>FBgn001532	3R:14531174..14544638	VAChT	107747_2842_1836	32	4e-06
>FBgn001538	2L:5925937..5938767	dsf	195063_3518_1036	101	2e-11
>FBgn001558	2R:482798..496995	p120ctn	057861_3421_2667	70	1e-09
>FBgn001560	2L:complement(3068339..3144613)	toc	179036_3592_2007	67	1e-16
>FBgn001560	2L:complement(17649866..17739521)	CadN	203572_3034_3272	63	4e-07
>FBgn001561	2R:3673517..3675640	CanB2	047400_2261_1032	196	4e-14
>FBgn001562	X:complement(9563240..9576909)	nej	203958_3808_0394	89	2e-11
>FBgn001579	3R:19818732..19821266	Rab7	095145_2763_2576	27	3e-06
>FBgn001580	3L:4626717..4629471	Rpd3	168017_2495_1006	83	3e-06
>FBgn001612	4:466120..474566	CaMKI	234038_3754_3119	44	2e-06
>FBgn001668	2R:complement(20446490..20448610)	Nurf-38	066465_3317_1610	71	1e-08
>FBgn001692	2L:5346237..5365039	nompC	073663_3898_1647	155	2e-12
>FBgn001739	3R:17867914..17905049	how	211516_3190_3686	90	2e-16
>FBgn001965	4:1010354..1026929	toy	028685_3302_2038	38	1e-09
>FBgn001993	2R:complement(10483112..10488702)	RpI1	100013_2442_2414	82	1e-07
>FBgn002036	2L:12974322..12978615	Vha68-2	162467_3295_3636	140	2e-23
>FBgn002036	2L:complement(13000765..13004142)	Vha68-1	162467_3295_3636	74	1e-12
>FBgn002061	2L:complement(7825626..7827252)	Rack1	051366_2962_2449	161	2e-24
>FBgn002075	3R:19173913..19180890	DNApol-epsilon	152273_2962_0469	59	8e-06
>FBgn002202	2R:13307938..13313192	l(2)k01209	001784_3738_4010	57	4e-07
>FBgn002208	2R:complement(13406523..13422942)	ssp4	036962_3847_3268	32	5e-06
>FBgn002221	2L:complement(16821150..16825206)	Cas	092064_3200_2736	85	3e-07
>FBgn002309	3L:13221789..13272745	caps	142084_3099_0656	73	2e-20
>FBgn002312	3L:9416353..9417904	aay	064987_2400_3414	74	7e-06
>FBgn002317	2R:complement(19949373..19949952)	RpL39	214921_2893_3154	67	3e-09
>FBgn002351	X:1802957..1810054	CG17766	008559_3169_3480	27	8e-06
>FBgn002415	3L:complement(21129553..21164991)	Ac78C	042840_3533_3204	80	2e-10
>FBgn002417	3L:complement(4064146..4071713)	wit	014746_3226_0977	32	2e-06
>FBgn002424	2L:complement(19338676..19363224)	dnt	071259_2437_2255	37	2e-06
>FBgn002473	3L:complement(23086730..23088569)	Qm	096539_2495_1948	205	5e-41
>FBgn002480	3L:complement(250229..257950)	DIP2	042630_3979_1281	146	6e-10
>FBgn002492	2R:5876666..5881072	TER94	024761_2617_2271	134	6e-15
>FBgn002511	X:complement(10672923..10680913)	Ant2	016458_3693_2976	77	6e-07
>FBgn002563	X:541320..542636	Roc1a	215081_3292_2716	141	2e-12
>FBgn002568	2L:complement(4446662..4448637)	CG15438	101294_4012_1245	80	2e-09
>FBgn002570	2L:complement(9917221..9918165)	CG5885	158344_2098_2693	99	2e-11
>FBgn002593	4:631312..641554	Eph	103191_2446_1625	107	1e-17
>FBgn002608	X:1667783..1678034	Adar	139796_3315_0785	84	3e-12
>FBgn002616	3R:2645616..2645688	tRNA:K5:84ABd	017118_3112_3152	73	9e-26
>FBgn002616	3R:complement(2646790..2646862)	tRNA:K5:84ABc	017118_3112_3152	73	9e-26
>FBgn002616	3R:2647511..2647583	tRNA:K5:84ABb	017118_3112_3152	73	9e-26
>FBgn002687	X:complement(518791..519234)	CG13364	188428_2667_0300	59	5e-07
>FBgn002707	2R:9086356..9090217	Aats-val	236111_3270_3023	161	8e-17
>FBgn002734	3RHet:2470208..2481658	Gfat1	113899_2684_1667	112	1e-08
>FBgn002750	2R:complement(8033524..8038562)	CG8878	027654_2261_2730	62	9e-08
>FBgn002756	3L:complement(8275621..8282957)	CG7207	022530_2652_2939	36	2e-06
>FBgn002757	2L:3056615..3068184	CG3523	020089_3084_3710	158	6e-17
>FBgn002758	2R:complement(5738208..5749048)	CG1516	060382_2146_1573	215	5e-08
>FBgn002777	2L:complement(16723138..16727825)	VhaSFD	049902_2174_2710	60	1e-06
>FBgn002837	2R:complement(18604826..18624346)	jbug	184989_2807_0641	62	4e-07
>FBgn002842	3L:21209994..21212347	Ilk	150172_3226_0099	71	3e-06
>FBgn002842	2R:10166938..10186413	Ih	044287_3882_2758	54	4e-07
>FBgn002849	2R:complement(14344467..14385516)	CG30116	071259_2437_2255	37	3e-06
>FBgn002853	2L:13793547..13799681	sec71	075352_2865_1996	160	1e-13
>FBgn002868	X:11019221..11020840	Rpt3	047010_3320_2619	91	2e-06
>FBgn002869	3R:24979185..24982981	Rpn2	029097_3636_2348	152	1e-06
>FBgn002869	2L:5071003..5072055	RpL37A	089829_3441_0418	57	3e-10
>FBgn002870	2L:complement(9717523..9746483)	Nckx30C	011702_3028_2549	191	5e-29
>FBgn002888	2L:complement(15132306..15132389)	tRNA:L:35C	019723_3984_2057	30	3e-07
>FBgn002890	2L:complement(14010565..14010636)	tRNA:Q:34E	159145_3813_0246	33	4e-09
>FBgn002898	2R:15302103..15302184	tRNA:S4:56D	059510_3594_1029	82	2e-33
>FBgn002900	2R:13480319..13491489	lack	063670_2207_3750	68	1e-08
>FBgn002965	X:complement(3286519..3342976)	CG12535	159145_3813_0246	38	4e-09
>FBgn002968	X:complement(3826189..3830284)	CG2938	130235_3563_2601	85	4e-19
>FBgn002985	X:6119969..6125940	CG14446	141416_3620_1578	47	3e-08
>FBgn002996	X:7720474..7734718	CG1402	008559_3169_3480	28	4e-06
>FBgn002998	X:7841351..7846278	CG1531	190750_2542_3100	50	9e-08
>FBgn003006	X:8795722..8797511	Rbm13	225420_3211_0050	54	8e-06
>FBgn003030	X:11377540..11379097	CG1749	172646_3129_1740	122	3e-08
>FBgn003052	X:complement(13707475..13716357)	Clic	100320_3606_0811	95	3e-15
>FBgn003071	X:complement(15879877..15880791)	CG9172	010967_2307_2341	229	5e-27
>FBgn003103	X:19492064..19493111	RpS10b	100977_2378_2075	38	5e-06
>FBgn003118	X:complement(21854104..21857264)	CG14614	100496_2656_3600	56	9e-07
>FBgn003126	2L:568346..572650	CG2807	216771_2641_0934	104	2e-11
>FBgn003137	2L:1884984..1943818	CG7337	064046_3733_3087	73	2e-32
>FBgn003138	2L:2010118..2030537	CG4238	159145_3813_0246	33	2e-06
>FBgn003159	2L:complement(4224650..4227097)	CG3702	180540_3645_1037	68	7e-07
>FBgn003193	2L:7711020..7714023	Ntl	254831_2708_2863	49	9e-10
>FBgn003201	2L:complement(8306684..8308188)	CG7830	129103_3113_4055	120	3e-14
>FBgn003203	2L:complement(8388727..8392398)	CG13394	107523_3860_2150	42	3e-10
>FBgn003205	2L:complement(8676848..8679782)	CG9287	142084_3099_0656	82	3e-22
>FBgn003205	2L:complement(8681403..8684350)	CG9289	142084_3099_0656	72	4e-21
>FBgn003208	2L:complement(8970801..8973396)	CG9541	080419_2746_2484	113	2e-07
>FBgn003242	2L:12172984..12174091	CG17218	074775_3184_2361	47	5e-09
>FBgn003245	2L:12719071..12744809	MRP	155722_2293_2019	56	8e-06
>FBgn003246	2L:12978786..12981301	CG5075	162467_3295_3636	71	3e-06
>FBgn003268	2L:18509572..18513481	CG10178	152485_2984_3503	51	5e-06
>FBgn003268	2L:18590897..18595431	CG15160	096548_3614_2348	35	5e-06
>FBgn003272	2L:complement(18951241..18951715)	Nedd8	028744_2568_2744	75	2e-09
>FBgn003275	2L:complement(19071192..19074146)	CG17572	101189_2781_2162	59	3e-06
>FBgn003293	2L:complement(21212689..21220567)	CG8678	008887_3610_3082	87	9e-37
>FBgn003294	2L:21344603..21358273	Tsp39D	071259_2437_2255	37	1e-06
>FBgn003297	2L:22079672..22080742	ttm3	064351_3016_1705	43	1e-06
>FBgn003302	2R:complement(1544423..1550725)	l(2)NC136	099989_3174_2948	35	7e-06
>FBgn003305	2R:1901327..1907660	PNGase	034446_3117_1471	203	2e-27
>FBgn003306	2R:complement(2069480..2083512)	Ptr	153792_2714_2155	77	3e-28
>FBgn003315	2R:complement(3207059..3269374)	Dscam	040784_2169_3075	43	2e-14
>FBgn003325	2R:complement(3941331..3953056)	CG12769	174495_2934_1534	37	9e-07
>FBgn003328	2R:4274875..4283803	pdm3	026050_3679_0719	40	3e-06
>FBgn003331	2R:complement(4517699..4519467)	CG8635	191811_3733_0543	42	6e-13
>FBgn003343	2R:complement(5499196..5574170)	Mmp2	148874_2607_0983	73	3e-23
>FBgn003365	2R:7677874..7699520	ths	002696_3454_2933	36	6e-06
>FBgn003368	2R:8033231..8040259	Pimet	027654_2261_2730	62	1e-07
>FBgn003371	2R:complement(8210012..8213763)	CG8841	054768_3192_2942	65	3e-07
>FBgn003373	2R:8324840..8340428	Dyb	013763_3021_2535	45	5e-09
>FBgn003385	2R:complement(9424893..9435082)	CG6145	252012_3608_0517	80	1e-08
>FBgn003391	2R:complement(10086505..10088226)	CG8394	086692_3447_3920	69	1e-07
>FBgn003391	2R:complement(10102740..10104132)	RpS23	243577_3369_1365	87	7e-09
>FBgn003398	2R:10868800..10878846	pcs	051824_2218_2158	82	4e-36
>FBgn003409	2R:complement(12090827..12109301)	mrj	149435_2687_1752	73	8e-33
>FBgn003423	2R:13423718..13426647	eIF3-S9	020119_3631_2655	116	4e-09
>FBgn003425	2R:13482772..13484897	CG11423	063670_2207_3750	68	3e-09
>FBgn003438	2R:14649487..14662174	Mctp	051824_2218_2158	84	3e-37
>FBgn003448	2R:16119336..16122438	CG11044	064046_3733_3087	74	3e-34
>FBgn003454	2R:16544745..16548012	CG11136	101085_2936_2652	75	9e-35
>FBgn003455	2R:16767554..16769910	CG9236	092251_2599_1241	91	1e-08
>FBgn003474	2R:18493626..18495506	RpS16	103227_3021_1195	45	6e-10
>FBgn003494	2R:19857830..19859756	CG3065	185033_2822_2668	26	9e-06
>FBgn003495	2R:19909896..19911507	CG11388	220826_3282_3574	54	3e-08
>FBgn003497	2R:complement(19965857..19967999)	CG10339	140296_2399_3121	38	1e-05
>FBgn003516	3L:complement(826710..833402)	CG13900	009388_3301_2355	62	9e-15
>FBgn003525	3L:complement(1668934..1670095)	RabX5	095145_2763_2576	35	1e-06
>FBgn003539	3L:complement(3090985..3106956)	Cht7	096294_2447_3417	75	4e-34
>FBgn003554	3L:4422246..4426364	CG15020	081254_2827_3862	65	3e-07
>FBgn003562	3L:complement(5594182..5597075)	CG10590	197858_2563_0443	125	9e-10
>FBgn003563	3L:complement(5755070..5758806)	CG10576	155202_3729_3556	73	3e-07
>FBgn003567	3L:complement(6085323..6086185)	CG10469	012855_3020_3215	28	3e-07
>FBgn003569	3L:complement(6185218..6186286)	CG13298	172099_3109_0128	62	2e-08
>FBgn003577	3L:7353663..7357466	sec63	004224_3823_3026	53	3e-07
>FBgn003593	3L:complement(8887788..8896780)	TrpA1	235079_3082_3606	65	3e-21
>FBgn003596	3L:9127661..9129016	Dhpr	214075_2572_2900	68	2e-09
>FBgn003613	3L:complement(11107269..11113875)	Mnf	194264_4053_1621	44	2e-06
>FBgn003620	3L:complement(11726689..11759282)	CG6024	030357_3475_2796	89	2e-13
>FBgn003636	3L:13453363..13458366	CG10738	106851_2926_0703	50	9e-08
>FBgn003641	3L:14211009..14212390	CG7768	023908_2542_1495	60	4e-07
>FBgn003667	3L:16858400..16915595	Lmpt	006071_2223_0993	73	2e-08
>FBgn003690	3L:complement(19683606..19688331)	LCBP1	034950_2451_1740	101	4e-07
>FBgn003696	3L:20295534..20302611	CG6597	078612_3614_2532	182	1e-07
>FBgn003698	3L:complement(20400201..20403669)	CG13248	087322_3080_1568	73	3e-19
>FBgn003722	3R:complement(94943..103515)	CG9766	052694_2497_3026	50	2e-07
>FBgn003723	3R:137258..140094	CG9791	032541_3843_2338	111	9e-16
>FBgn003732	3R:1240275..1283322	CG14669	052694_2497_3026	50	8e-07
>FBgn003733	3R:complement(1383363..1389347)	Pi4KIIalpha	034106_3969_1325	47	3e-08
>FBgn003753	3R:complement(3807539..3821568)	CG2781	155623_3046_0434	88	7e-11
>FBgn003754	3R:complement(3841932..3856505)	CG2747	219774_2367_2065	59	7e-08
>FBgn003760	3R:4493726..4499453	CG8036	254831_2708_2863	42	4e-10
>FBgn003772	3R:complement(5477292..5499539)	CG9492	160351_2572_3076	100	4e-13
>FBgn003776	3R:complement(5630494..5635085)	CG9461	164352_2882_1618	137	4e-19
>FBgn003777	3R:complement(5825491..5826998)	CG5359	157595_3711_0498	62	7e-06
>FBgn003786	3R:6962899..6965467	CG4706	134415_2521_3343	175	3e-06
>FBgn003795	3R:complement(7646103..7648210)	CG6950	110674_3714_1420	70	4e-08
>FBgn003827	3R:10715800..10718109	CG3731	208614_4037_2847	54	2e-10
>FBgn003840	3R:complement(12023724..12028802)	CG6126	003662_2735_2638	98	3e-17
>FBgn003845	3R:complement(12448598..12450342)	CG14905	141521_2476_2083	71	8e-09
>FBgn003858	3R:14052113..14054428	CG7998	129780_3383_2585	77	2e-07
>FBgn003862	3R:complement(14418740..14447049)	CG14304	083232_2837_2552	50	5e-07
>FBgn003863	3R:complement(14486839..14489250)	CG7698	222112_3170_0202	111	1e-08
>FBgn003878	3R:16078505..16116840	CG5060	052694_2497_3026	50	7e-07
>FBgn003882	3R:16582451..16631963	CG17838	016180_2453_1946	72	1e-12
>FBgn003901	3R:18552714..18558080	CG6982	166142_2553_0747	93	4e-07
>FBgn003903	3R:complement(18846944..18852435)	lmd	008559_3169_3480	40	2e-06
>FBgn003920	3R:20370441..20382275	CG6643	142084_3099_0656	72	2e-20
>FBgn003926	3R:complement(20890140..20891317)	veli	080164_2241_0843	65	9e-08
>FBgn003938	3R:21693026..21695388	CG5890	234594_3700_0148	83	1e-08
>FBgn003954	3R:23519870..23522173	CG12879	133058_3112_3487	183	2e-37
>FBgn003966	3R:25341567..25342205	CG2014	010967_2307_2341	129	3e-15
>FBgn003975	3R:complement(26011142..26016799)	CG9747	063564_2232_1602	47	7e-06
>FBgn003989	4:complement(204842..214448)	CG2316	095977_2204_3312	83	5e-08
>FBgn003991	4:603737..609976	CG1909	049130_3645_0934	57	2e-21
>FBgn004023	3R:complement(5987186..5996207)	Best1	077459_3749_3195	137	5e-14
>FBgn004029	2L:21104599..21132685	Nhe2	185996_3643_2838	113	4e-11
>FBgn004058	3R:18552714..18558080	CG17618	166142_2553_0747	93	4e-07
>FBgn004091	X:complement(6151691..6161260)	Lag1	111398_2126_1494	77	3e-09
>FBgn004109	2L:9166802..9246386	tai	235079_3082_3606	78	3e-35
>FBgn004171	2L:8389724..8389820	snRNA:U6atac:29B	107523_3860_2150	42	6e-12
>FBgn004171	2L:5565619..5565766	snRNA:U4:25F	008887_3610_3082	43	2e-07
>FBgn004172	2L:complement(13244370..13244561)	snRNA:U2:34ABc	182799_2545_2657	82	8e-38
>FBgn004336	2L:5907180..5921242	bchs	022702_3447_0380	41	1e-06
>FBgn004507	X:complement(15828933..15834468)	Stim	054792_3978_2806	47	6e-06
>FBgn005015	2R:16545396..16545467	tRNA:CR30155	101085_2936_2652	72	9e-35
>FBgn005020	2R:complement(18959542..18959623)	tRNA:CR30201	015167_2930_1580	82	4e-31
>FBgn005020	2R:18960104..18960185	tRNA:CR30202	015167_2930_1580	76	3e-32
>FBgn005020	2R:complement(17048568..17048639)	tRNA:CR30206	101085_2936_2652	72	6e-30
>FBgn005020	2R:17049031..17049102	tRNA:CR30208	101085_2936_2652	72	6e-30
>FBgn005020	2R:complement(17070183..17070254)	tRNA:CR30209	101085_2936_2652	72	6e-30
>FBgn005021	2R:complement(16545609..16545680)	tRNA:CR30211	101085_2936_2652	72	9e-35
>FBgn005021	2R:15613410..15613481	tRNA:CR30218	148874_2607_0983	72	3e-28
>FBgn005022	2R:15616392..15616463	tRNA:CR30220	127912_3073_2879	62	2e-26
>FBgn005022	2R:14527062..14527133	tRNA:CR30227	101085_2936_2652	72	6e-30
>FBgn005022	2R:14657636..14657717	tRNA:CR30229	051824_2218_2158	82	3e-38
>FBgn005023	2R:13492276..13492348	tRNA:CR30231	054672_3001_2931	73	2e-35
>FBgn005023	2R:complement(13031470..13031551)	tRNA:CR30234	051824_2218_2158	82	3e-38
>FBgn005023	2R:13032805..13032886	tRNA:CR30235	051824_2218_2158	82	3e-38
>FBgn005023	2R:complement(12095140..12095211)	tRNA:CR30237	159145_3813_0246	33	4e-09
>FBgn005023	2R:complement(12106879..12106950)	tRNA:CR30238	149435_2687_1752	70	1e-33
>FBgn005023	2R:12107143..12107214	tRNA:CR30239	149435_2687_1752	70	1e-21
>FBgn005024	2R:12107557..12107628	tRNA:CR30240	149435_2687_1752	70	1e-33
>FBgn005024	2R:complement(10871832..10871913)	tRNA:CR30241	051824_2218_2158	82	3e-38
>FBgn005025	2R:complement(7539872..7539944)	tRNA:CR30254	250337_2532_0205	73	1e-30
>FBgn005029	2R:complement(2957475..2957548)	tRNA:CR30298	235079_3082_3606	74	2e-33
>FBgn005029	2R:complement(2958265..2958338)	tRNA:CR30299	235079_3082_3606	74	6e-36
>FBgn005031	2R:2059192..2059264	tRNA:CR30316	240555_2192_3852	54	5e-24
>FBgn005033	2R:complement(13492040..13492112)	tRNA:CR30333	054672_3001_2931	73	2e-35
>FBgn005044	2R:15616787..15616858	tRNA:CR30449	127912_3073_2879	62	3e-19
>FBgn005045	2R:complement(15613125..15613196)	tRNA:CR30452	148874_2607_0983	72	3e-28
>FBgn005045	2R:complement(15615693..15615764)	tRNA:CR30454	127912_3073_2879	62	2e-26
>FBgn005102	3R:complement(26074338..26074417)	tRNA:CR31023	051824_2218_2158	76	9e-17
>FBgn005107	3R:complement(22773234..22773305)	tRNA:CR31070	159145_3813_0246	37	7e-14
>FBgn005107	3R:complement(22772985..22773056)	tRNA:CR31071	159145_3813_0246	37	7e-14
>FBgn005107	3R:complement(22811344..22814237)	CG31075	216555_3320_1318	50	5e-08
>FBgn005112	3R:complement(20738990..20743564)	CG31120	142084_3099_0656	75	1e-22
>FBgn005113	3R:20090981..20091064	tRNA:CR31130	019723_3984_2057	32	2e-08
>FBgn005114	3R:complement(19427055..19427177)	tRNA:CR31143	051678_2281_2711	50	6e-19
>FBgn005121	3R:15616694..15616766	tRNA:CR31215	046628_3041_1380	25	1e-06
>FBgn005127	3R:12256543..12258518	CG31279	235079_3082_3606	76	1e-35
>FBgn005128	3R:12257662..12257735	tRNA:CR31282	235079_3082_3606	74	6e-36
>FBgn005133	3R:complement(9623920..9623992)	tRNA:CR31331	054672_3001_2931	73	2e-35
>FBgn005135	3R:8328232..8330822	Hsp70Bbb	183893_3087_1346	39	1e-08
>FBgn005138	3R:20740556..20740627	tRNA:CR31382	142084_3099_0656	72	8e-23
>FBgn005138	3R:complement(26073686..26073765)	tRNA:CR31383	051824_2218_2158	76	9e-17
>FBgn005141	3R:complement(20740782..20740853)	tRNA:CR31416	142084_3099_0656	72	2e-20
>FBgn005147	3R:15628412..15628485	tRNA:CR31471	235079_3082_3606	74	6e-36
>FBgn005149	3R:complement(12250709..12250782)	tRNA:CR31497	235079_3082_3606	74	6e-36
>FBgn005150	3R:complement(16430471..16430554)	tRNA:CR31506	019723_3984_2057	30	3e-07
>FBgn005156	3R:complement(13471029..13471101)	tRNA:CR31568	046628_3041_1380	25	1e-06
>FBgn005156	3R:complement(13456764..13456836)	tRNA:CR31569	046628_3041_1380	25	1e-06
>FBgn005157	3R:13445460..13445532	tRNA:CR31570	046628_3041_1380	25	1e-06
>FBgn005157	3R:complement(13484103..13484175)	tRNA:CR31575	046628_3041_1380	25	1e-06
>FBgn005157	3R:13493909..13493981	tRNA:CR31576	046628_3041_1380	25	1e-06
>FBgn005157	3R:13472090..13472162	tRNA:CR31579	046628_3041_1380	25	1e-06
>FBgn005158	3R:complement(13472405..13472477)	tRNA:CR31580	046628_3041_1380	25	1e-06
>FBgn005158	3R:complement(3965255..3965328)	tRNA:N5:84F	153792_2714_2155	75	2e-29
>FBgn005158	3R:9623675..9623747	tRNA:CR31588	054672_3001_2931	73	2e-35
>FBgn005160	2L:8620028..8620099	tRNA:CR31602	142084_3099_0656	72	8e-23
>FBgn005160	2L:8541761..8541832	tRNA:CR31603	142084_3099_0656	72	8e-23
>FBgn005160	2L:complement(8541552..8541623)	tRNA:CR31604	142084_3099_0656	72	8e-23
>FBgn005161	2L:complement(21424592..21425167)	His4:CG31611	027904_3449_2381	242	2e-44
>FBgn005161	2L:complement(21762289..21795445)	CG31612	051269_3038_4012	78	7e-19
>FBgn005161	2L:21425193..21425660	His3:CG31613	035780_2687_3872	76	2e-12
>FBgn005161	2L:21404963..21405361	His-Psi:CR31615	175876_4039_0292	77	2e-15
>FBgn005161	2L:21404115..21404579	His-Psi:CR31616	175876_4039_0292	80	4e-17
>FBgn005161	2L:21423754..21424322	His2A:CG31618	108939_2195_1758	205	5e-20
>FBgn005161	2L:21684536..21729051	CG31619	052694_2497_3026	50	8e-07
>FBgn005166	2L:complement(2013179..2013250)	tRNA:CR31669	159145_3813_0246	33	1e-06
>FBgn005175	2L:21405657..21405970	His-Psi:CR31754	035780_2687_3872	76	1e-12
>FBgn005178	2L:complement(16699377..16729636)	CG31782	049902_2174_2710	60	9e-06
>FBgn005188	2L:complement(9236521..9236594)	tRNA:CR31885	235079_3082_3606	74	6e-36
>FBgn005188	2L:complement(8683806..8683877)	tRNA:CR31888	142084_3099_0656	72	8e-23
>FBgn005188	2L:8679116..8679187	tRNA:CR31889	142084_3099_0656	72	8e-23
>FBgn005189	2L:8683451..8683522	tRNA:CR31890	142084_3099_0656	72	8e-23
>FBgn005189	2L:complement(8482084..8482155)	tRNA:CR31892	142084_3099_0656	72	8e-23
>FBgn005189	2L:8570888..8570960	tRNA:CR31895	054672_3001_2931	73	2e-35
>FBgn005189	2L:8481777..8481848	tRNA:CR31896	142084_3099_0656	72	8e-23
>FBgn005191	2L:complement(5241106..5241177)	tRNA:CR31914	142084_3099_0656	72	8e-23
>FBgn005193	2L:complement(2010646..2010717)	tRNA:CR31939	159145_3813_0246	33	1e-06
>FBgn005194	2L:complement(2010869..2010940)	tRNA:CR31940	159145_3813_0246	33	4e-09
>FBgn005194	2L:1965426..1965498	tRNA:CR31942	250337_2532_0205	68	1e-15
>FBgn005194	2L:2009155..2009226	tRNA:CR31943	159145_3813_0246	33	1e-06
>FBgn005194	2L:2009538..2009609	tRNA:CR31944	159145_3813_0246	33	1e-06
>FBgn005196	2L:complement(4418977..4419048)	tRNA:CR31963	101085_2936_2652	72	6e-30
>FBgn005197	2L:5240766..5240837	tRNA:CR31971	142084_3099_0656	72	2e-20
>FBgn005203	3L:8896449..8896522	tRNA:CR32034	235079_3082_3606	64	8e-23
>FBgn005209	3L:complement(11794571..11794642)	tRNA:CR32093	159145_3813_0246	37	7e-14
>FBgn005212	3L:13272876..13272928	tRNA:CR32123:Psi	194267_3492_1104	51	2e-22
>FBgn005212	3L:13207209..13207333	tRNA:CR32127	051678_2281_2711	51	1e-19
>FBgn005219	3L:complement(17799550..17801895)	CG32191	160407_2119_3158	44	7e-07
>FBgn005220	3L:complement(19333421..19405992)	CG32206	176881_2838_2257	87	1e-16
>FBgn005220	3L:complement(19694077..19701109)	serp	034950_2451_1740	150	3e-24
>FBgn005227	3L:complement(3096891..3096963)	tRNA:CR32272	150306_3424_1219	72	6e-30
>FBgn005228	3L:3096604..3096676	tRNA:CR32285	150306_3424_1219	72	6e-30
>FBgn005228	3L:3097519..3097590	tRNA:CR32286	096294_2447_3417	72	9e-35
>FBgn005228	3L:3096369..3096440	tRNA:CR32287	096294_2447_3417	72	9e-35
>FBgn005228	3L:3095737..3095808	tRNA:CR32288	096294_2447_3417	72	9e-35
>FBgn005228	3L:3095991..3096062	tRNA:CR32289	096294_2447_3417	72	9e-35
>FBgn005230	3L:2273744..2273815	tRNA:CR32303	096294_2447_3417	72	3e-25
>FBgn005231	3L:complement(2117466..2150089)	zormin	248432_3012_0156	47	2e-07
>FBgn005231	3L:1925641..1925712	tRNA:CR32312	096294_2447_3417	66	8e-17
>FBgn005232	3L:1398586..1401613	CG32320	127912_3073_2879	62	7e-20
>FBgn005232	3L:1398406..1398477	tRNA:CR32324	127912_3073_2879	62	1e-21
>FBgn005232	3L:1380238..1380309	tRNA:CR32328	127912_3073_2879	62	1e-21
>FBgn005232	3L:1380529..1380600	tRNA:CR32329	127912_3073_2879	62	1e-21
>FBgn005233	3L:1379934..1380005	tRNA:CR32330	127912_3073_2879	62	1e-21
>FBgn005235	3L:complement(8053314..8053396)	tRNA:CR32358	051678_2281_2711	28	2e-08
>FBgn005235	3L:complement(8053551..8053633)	tRNA:CR32359	051678_2281_2711	28	2e-08
>FBgn005236	3L:complement(8053774..8053856)	tRNA:CR32360	051678_2281_2711	28	2e-08
>FBgn005236	3L:complement(8058743..8058825)	tRNA:CR32361	051678_2281_2711	28	2e-08
>FBgn005236	3L:complement(8059094..8059176)	tRNA:CR32362	051678_2281_2711	28	2e-08
>FBgn005236	3L:complement(8061308..8061390)	tRNA:CR32363	051678_2281_2711	28	2e-08
>FBgn005237	3L:complement(8021646..8021718)	tRNA:CR32370	046628_3041_1380	25	1e-06
>FBgn005244	3L:complement(21847194..21847265)	tRNA:CR32449	096294_2447_3417	72	8e-23
>FBgn005245	3L:22836364..22836446	tRNA:CR32456	051678_2281_2711	28	2e-08
>FBgn005246	3L:complement(22840825..22840896)	tRNA:CR32460	127912_3073_2879	62	2e-26
>FBgn005248	3L:complement(743723..743794)	tRNA:M-i:61D	148874_2607_0983	72	3e-28
>FBgn005249	X:complement(3321485..3321556)	tRNA:CR32493	159145_3813_0246	37	2e-11
>FBgn005252	X:complement(21175468..21175562)	tRNA:CR32520	254831_2708_2863	37	6e-09
>FBgn005252	X:21175740..21175847	tRNA:CR32525	254831_2708_2863	37	2e-06
>FBgn005266	X:11387203..11449079	CG32666	052694_2497_3026	50	1e-06
>FBgn005274	X:complement(6638504..6638576)	tRNA:CR32740	054672_3001_2931	73	2e-35
>FBgn005274	X:6411007..6411079	tRNA:CR32748	054672_3001_2931	73	2e-35
>FBgn005278	X:3713732..3713803	tRNA:CR32785	159145_3813_0246	33	1e-06
>FBgn005309	3R:16658507..16665840	Synd	221551_3426_3787	75	1e-10
>FBgn005319	2R:13153058..13263374	mbl	094715_2916_0824	33	8e-06
>FBgn005335	2R:complement(15653649..15653783)	5SrRNA:CR33353	114386_3038_0318	116	3e-39
>FBgn005335	2R:complement(15653280..15653414)	5SrRNA:CR33354	114386_3038_0318	116	3e-39
>FBgn005335	2R:complement(15652914..15653048)	5SrRNA:CR33355	114386_3038_0318	116	3e-39
>FBgn005335	2R:complement(15652526..15652668)	5SrRNA-Psi:CR33356	042201_4046_2715	67	1e-14
>FBgn005335	2R:complement(15652153..15652287)	5SrRNA:CR33357	114386_3038_0318	116	1e-41
>FBgn005335	2R:complement(15651794..15651928)	5SrRNA:CR33358	114386_3038_0318	116	1e-41
>FBgn005335	2R:complement(15651418..15651552)	5SrRNA:CR33359	114386_3038_0318	116	1e-41
>FBgn005336	2R:complement(15651049..15651183)	5SrRNA:CR33360	114386_3038_0318	116	1e-41
>FBgn005336	2R:complement(15650680..15650814)	5SrRNA:CR33361	114386_3038_0318	116	3e-39
>FBgn005336	2R:complement(15650307..15650441)	5SrRNA:CR33362	114386_3038_0318	116	1e-41
>FBgn005336	2R:complement(15649932..15650075)	5SrRNA-Psi:CR33363	042201_4046_2715	87	3e-24
>FBgn005336	2R:complement(15649573..15649707)	5SrRNA:CR33364	114386_3038_0318	116	3e-39
>FBgn005336	2R:complement(15649207..15649341)	5SrRNA:CR33365	114386_3038_0318	116	3e-39
>FBgn005336	2R:complement(15648848..15648982)	5SrRNA:CR33366	114386_3038_0318	116	3e-39
>FBgn005336	2R:complement(15648472..15648606)	5SrRNA:CR33367	114386_3038_0318	116	8e-37
>FBgn005336	2R:complement(15648096..15648230)	5SrRNA:CR33368	114386_3038_0318	116	1e-41
>FBgn005336	2R:complement(15647720..15647854)	5SrRNA:CR33369	114386_3038_0318	116	3e-39
>FBgn005337	2R:complement(15647347..15647481)	5SrRNA:CR33370	114386_3038_0318	116	1e-41
>FBgn005337	2R:complement(15646606..15646740)	5SrRNA:CR33372	114386_3038_0318	116	3e-39
>FBgn005337	2R:complement(15646240..15646374)	5SrRNA:CR33373	114386_3038_0318	116	1e-41
>FBgn005337	2R:complement(15645867..15646001)	5SrRNA:CR33374	114386_3038_0318	116	1e-41
>FBgn005337	2R:complement(15645498..15645632)	5SrRNA:CR33375	114386_3038_0318	116	3e-39
>FBgn005337	2R:complement(15645129..15645263)	5SrRNA:CR33376	114386_3038_0318	116	1e-41
>FBgn005337	2R:complement(15644760..15644894)	5SrRNA:CR33377	114386_3038_0318	116	1e-41
>FBgn005337	2R:complement(15644384..15644518)	5SrRNA:CR33378	114386_3038_0318	116	8e-37
>FBgn005337	2R:complement(15644015..15644149)	5SrRNA:CR33379	114386_3038_0318	116	1e-41
>FBgn005338	2R:complement(15643646..15643780)	5SrRNA:CR33380	114386_3038_0318	116	1e-41
>FBgn005338	2R:complement(15643277..15643411)	5SrRNA:CR33381	114386_3038_0318	116	1e-41
>FBgn005338	2R:complement(15642908..15643042)	5SrRNA:CR33382	114386_3038_0318	116	1e-41
>FBgn005338	2R:complement(15642539..15642673)	5SrRNA:CR33383	114386_3038_0318	116	1e-41
>FBgn005338	2R:complement(15642170..15642304)	5SrRNA:CR33384	114386_3038_0318	116	1e-41
>FBgn005338	2R:complement(15641801..15641935)	5SrRNA:CR33385	114386_3038_0318	116	1e-41
>FBgn005338	2R:complement(15641432..15641566)	5SrRNA:CR33386	114386_3038_0318	116	1e-41
>FBgn005338	2R:complement(15641063..15641197)	5SrRNA:CR33387	114386_3038_0318	116	1e-41
>FBgn005338	2R:complement(15640694..15640828)	5SrRNA:CR33388	114386_3038_0318	116	1e-41
>FBgn005338	2R:complement(15640321..15640455)	5SrRNA:CR33389	114386_3038_0318	116	3e-39
>FBgn005339	2R:complement(15639962..15640096)	5SrRNA:CR33390	114386_3038_0318	116	3e-39
>FBgn005339	2R:complement(15639601..15639734)	5SrRNA:CR33391	114386_3038_0318	116	2e-34
>FBgn005339	2R:complement(15639232..15639366)	5SrRNA:CR33392	114386_3038_0318	116	1e-41
>FBgn005339	2R:complement(15638863..15638997)	5SrRNA:CR33393	114386_3038_0318	116	1e-41
>FBgn005339	2R:complement(15638494..15638628)	5SrRNA:CR33394	114386_3038_0318	116	1e-41
>FBgn005339	2R:complement(15638125..15638259)	5SrRNA:CR33395	114386_3038_0318	116	1e-41
>FBgn005339	2R:complement(15637756..15637890)	5SrRNA:CR33396	114386_3038_0318	116	1e-41
>FBgn005339	2R:complement(15637383..15637517)	5SrRNA:CR33397	114386_3038_0318	116	1e-41
>FBgn005339	2R:complement(15637017..15637151)	5SrRNA:CR33398	114386_3038_0318	116	8e-37
>FBgn005339	2R:complement(15636648..15636782)	5SrRNA:CR33399	114386_3038_0318	116	3e-39
>FBgn005340	2R:complement(15636279..15636413)	5SrRNA:CR33400	114386_3038_0318	116	3e-39
>FBgn005340	2R:complement(15635910..15636044)	5SrRNA:CR33401	114386_3038_0318	116	3e-39
>FBgn005340	2R:complement(15635548..15635682)	5SrRNA:CR33402	114386_3038_0318	116	3e-39
>FBgn005340	2R:complement(15635182..15635316)	5SrRNA:CR33403	114386_3038_0318	116	1e-41
>FBgn005340	2R:complement(15634823..15634957)	5SrRNA:CR33404	114386_3038_0318	116	1e-41
>FBgn005340	2R:complement(15634448..15634581)	5SrRNA:CR33405	114386_3038_0318	116	2e-34
>FBgn005340	2R:complement(15634079..15634213)	5SrRNA:CR33406	114386_3038_0318	116	3e-39
>FBgn005340	2R:complement(15633706..15633840)	5SrRNA:CR33407	114386_3038_0318	116	3e-39
>FBgn005340	2R:complement(15633333..15633467)	5SrRNA:CR33408	114386_3038_0318	116	3e-39
>FBgn005340	2R:complement(15632967..15633101)	5SrRNA:CR33409	114386_3038_0318	116	3e-39
>FBgn005341	2R:complement(15632601..15632735)	5SrRNA:CR33410	114386_3038_0318	116	3e-39
>FBgn005341	2R:complement(15632225..15632359)	5SrRNA:CR33411	114386_3038_0318	116	3e-39
>FBgn005341	2R:complement(15631866..15632000)	5SrRNA:CR33412	114386_3038_0318	116	3e-39
>FBgn005341	2R:complement(15631500..15631634)	5SrRNA:CR33413	114386_3038_0318	116	1e-41
>FBgn005341	2R:complement(15631134..15631268)	5SrRNA:CR33414	114386_3038_0318	116	1e-41
>FBgn005341	2R:complement(15630758..15630892)	5SrRNA:CR33415	114386_3038_0318	116	1e-41
>FBgn005341	2R:complement(15630381..15630523)	5SrRNA-Psi:CR33416	114386_3038_0318	116	5e-29
>FBgn005341	2R:complement(15630008..15630142)	5SrRNA:CR33417	114386_3038_0318	116	1e-41
>FBgn005341	2R:complement(15629642..15629776)	5SrRNA:CR33418	114386_3038_0318	116	8e-37
>FBgn005341	2R:complement(15629273..15629407)	5SrRNA:CR33419	114386_3038_0318	116	3e-39
>FBgn005342	2R:complement(15628911..15629045)	5SrRNA:CR33420	114386_3038_0318	116	3e-39
>FBgn005342	2R:complement(15628545..15628679)	5SrRNA:CR33421	114386_3038_0318	116	1e-41
>FBgn005342	2R:complement(15628169..15628303)	5SrRNA:CR33422	114386_3038_0318	116	3e-39
>FBgn005342	2R:complement(15627810..15627944)	5SrRNA:CR33423	114386_3038_0318	116	3e-39
>FBgn005342	2R:complement(15627441..15627575)	5SrRNA:CR33424	114386_3038_0318	116	1e-41
>FBgn005342	2R:complement(15627075..15627209)	5SrRNA:CR33425	114386_3038_0318	116	1e-41
>FBgn005342	2R:complement(15626699..15626833)	5SrRNA:CR33426	114386_3038_0318	116	1e-41
>FBgn005342	2R:complement(15626323..15626457)	5SrRNA:CR33427	114386_3038_0318	116	3e-39
>FBgn005342	2R:complement(15625957..15626091)	5SrRNA:CR33428	114386_3038_0318	116	8e-37
>FBgn005342	2R:complement(15625591..15625725)	5SrRNA:CR33429	114386_3038_0318	116	1e-41
>FBgn005343	2R:complement(15625229..15625363)	5SrRNA:CR33430	114386_3038_0318	116	1e-41
>FBgn005343	2R:complement(15624860..15624994)	5SrRNA:CR33431	114386_3038_0318	116	1e-41
>FBgn005343	2R:complement(15624491..15624625)	5SrRNA:CR33432	114386_3038_0318	116	3e-39
>FBgn005343	2R:complement(15624122..15624256)	5SrRNA:CR33433	114386_3038_0318	116	1e-41
>FBgn005343	2R:complement(15623753..15623887)	5SrRNA:CR33434	114386_3038_0318	116	1e-41
>FBgn005343	2R:complement(15623384..15623518)	5SrRNA:CR33435	114386_3038_0318	116	1e-41
>FBgn005343	2R:complement(15623015..15623149)	5SrRNA:CR33436	114386_3038_0318	116	1e-41
>FBgn005343	2R:complement(15622646..15622780)	5SrRNA:CR33437	114386_3038_0318	116	1e-41
>FBgn005343	2R:complement(15622277..15622411)	5SrRNA:CR33438	114386_3038_0318	116	3e-39
>FBgn005343	2R:complement(15621901..15622035)	5SrRNA:CR33439	114386_3038_0318	116	3e-39
>FBgn005344	2R:complement(15621542..15621676)	5SrRNA:CR33440	114386_3038_0318	116	3e-39
>FBgn005344	2R:complement(15621176..15621310)	5SrRNA:CR33441	114386_3038_0318	116	3e-39
>FBgn005344	2R:complement(15620793..15620927)	5SrRNA:CR33442	114386_3038_0318	116	3e-39
>FBgn005344	2R:complement(15620431..15620565)	5SrRNA:CR33443	114386_3038_0318	116	3e-39
>FBgn005344	2R:complement(15620055..15620189)	5SrRNA:CR33444	114386_3038_0318	116	8e-37
>FBgn005344	2R:complement(15619675..15619809)	5SrRNA:CR33445	114386_3038_0318	116	1e-41
>FBgn005344	2R:complement(15619273..15619407)	5SrRNA:CR33446	114386_3038_0318	116	1e-41
>FBgn005344	2R:complement(15618914..15619048)	5SrRNA:CR33447	114386_3038_0318	116	3e-39
>FBgn005344	2R:complement(15618548..15618682)	5SrRNA:CR33448	114386_3038_0318	116	3e-39
>FBgn005344	2R:complement(15618175..15618309)	5SrRNA:CR33449	114386_3038_0318	116	8e-37
>FBgn005345	2R:complement(15617809..15617943)	5SrRNA:CR33450	114386_3038_0318	116	3e-39
>FBgn005345	2R:complement(15617426..15617560)	5SrRNA:CR33451	114386_3038_0318	116	1e-41
>FBgn005345	2R:complement(15617067..15617201)	5SrRNA:CR33452	114386_3038_0318	116	8e-37
>FBgn005353	3R:13448268..13448340	tRNA:CR33534	046628_3041_1380	25	1e-06
>FBgn005353	2R:complement(15452378..15452449)	tRNA:CR33535	149435_2687_1752	70	1e-33
>FBgn005353	3R:19938686..19938769	tRNA:CR33536	019723_3984_2057	30	3e-07
>FBgn005353	2R:20261586..20261659	tRNA:N5:60C	153792_2714_2155	75	2e-29
>FBgn005353	2R:17068789..17068860	tRNA:CR33539	101085_2936_2652	72	6e-30
>FBgn005355	3L:7087918..7116397	form3	207094_3399_0935	80	8e-06
>FBgn005355	2R:complement(2813524..2859049)	CG33558	150306_3424_1219	72	4e-27
>FBgn005368	2L:14004771..14013832	CG33681	159145_3813_0246	33	7e-07
>FBgn005380	2L:21418852..21419260	His-Psi:CR33802	108939_2195_1758	127	8e-12
>FBgn005380	2L:21420129..21420596	His3:CG33803	035780_2687_3872	76	2e-12
>FBgn005380	2L:21428850..21429382	His-Psi:CR33805	108939_2195_1758	175	2e-16
>FBgn005380	2L:21430255..21430722	His3:CG33806	035780_2687_3872	76	2e-12
>FBgn005380	2L:21433862..21434430	His2A:CG33808	108939_2195_1758	205	5e-20
>FBgn005380	2L:21435299..21435766	His3:CG33809	035780_2687_3872	76	2e-12
>FBgn005381	2L:21438910..21439318	His-Psi:CR33811	108939_2195_1758	127	8e-12
>FBgn005381	2L:21440187..21440654	His3:CG33812	035780_2687_3872	76	2e-12
>FBgn005381	2L:21452951..21453519	His2A:CG33814	108939_2195_1758	205	5e-20
>FBgn005381	2L:21454388..21454855	His3:CG33815	035780_2687_3872	76	2e-12
>FBgn005381	2L:21458012..21458580	His2A:CG33817	108939_2195_1758	205	5e-20
>FBgn005381	2L:21459447..21459914	His3:CG33818	035780_2687_3872	176	9e-15
>FBgn005382	2L:21463072..21463640	His2A:CG33820	108939_2195_1758	205	5e-20
>FBgn005382	2L:21464507..21464974	His3:CG33821	035780_2687_3872	176	9e-15
>FBgn005382	2L:21468115..21468683	His2A:CG33823	108939_2195_1758	205	5e-20
>FBgn005382	2L:21469550..21470017	His3:CG33824	035780_2687_3872	176	9e-15
>FBgn005382	2L:21473158..21473726	His2A:CG33826	108939_2195_1758	205	5e-20
>FBgn005382	2L:21474593..21475060	His3:CG33827	035780_2687_3872	176	9e-15
>FBgn005382	2L:21478201..21478769	His2A:CG33829	108939_2195_1758	205	5e-20
>FBgn005383	2L:21479636..21480103	His3:CG33830	035780_2687_3872	176	9e-15
>FBgn005383	2L:21483244..21483812	His2A:CG33832	108939_2195_1758	205	5e-20
>FBgn005383	2L:21484681..21485148	His3:CG33833	035780_2687_3872	76	2e-12
>FBgn005383	2L:21488395..21488963	His2A:CG33835	108939_2195_1758	205	5e-20
>FBgn005383	2L:21489830..21490297	His3:CG33836	035780_2687_3872	76	2e-12
>FBgn005383	2L:21493440..21494008	His2A:CG33838	108939_2195_1758	205	5e-20
>FBgn005383	2L:21494875..21495342	His3:CG33839	035780_2687_3872	76	2e-12
>FBgn005384	2L:21498485..21499053	His2A:CG33841	108939_2195_1758	205	5e-20
>FBgn005384	2L:21499920..21500387	His3:CG33842	035780_2687_3872	76	2e-12
>FBgn005384	2L:21503538..21504106	His2A:CG33844	108939_2195_1758	205	5e-20
>FBgn005384	2L:21504973..21505440	His3:CG33845	035780_2687_3872	76	2e-12
>FBgn005384	2L:21508583..21509151	His2A:CG33847	108939_2195_1758	205	5e-20
>FBgn005384	2L:21510018..21510485	His3:CG33848	035780_2687_3872	76	2e-12
>FBgn005385	2L:21513627..21514195	His2A:CG33850	108939_2195_1758	205	5e-20
>FBgn005385	2L:21515062..21515529	His3:CG33851	035780_2687_3872	76	2e-12
>FBgn005385	2L:21518672..21519240	His2A:CG33853	108939_2195_1758	205	5e-20
>FBgn005385	2L:21520109..21520576	His3:CG33854	035780_2687_3872	76	2e-12
>FBgn005385	2L:21523515..21524083	His2A:CG33856	108939_2195_1758	205	5e-20
>FBgn005385	2L:21524952..21525419	His3:CG33857	035780_2687_3872	76	2e-12
>FBgn005385	2L:21528358..21528926	His2A:CG33859	108939_2195_1758	205	5e-20
>FBgn005386	2L:21529795..21530262	His3:CG33860	035780_2687_3872	76	2e-12
>FBgn005386	2L:21533201..21533769	His2A:CG33862	108939_2195_1758	205	5e-20
>FBgn005386	2L:21534636..21535103	His3:CG33863	035780_2687_3872	76	2e-12
>FBgn005386	2L:21538245..21538813	His2A:CG33865	108939_2195_1758	205	5e-20
>FBgn005386	2L:21541153..21541620	His3:CG33866	035780_2687_3872	76	2e-12
>FBgn005386	2L:complement(21539129..21541127)	His-Psi:CR33867	027904_3449_2381	242	6e-44
>FBgn005386	2L:complement(21537682..21538236)	His2B:CG33868	182748_2236_3676	130	1e-20
>FBgn005386	2L:complement(21534085..21534610)	His4:CG33869	027904_3449_2381	242	4e-42
>FBgn005387	2L:complement(21532638..21533192)	His2B:CG33870	182748_2236_3676	130	1e-20
>FBgn005387	2L:complement(21529242..21529769)	His4:CG33871	027904_3449_2381	242	2e-44
>FBgn005387	2L:complement(21527795..21528349)	His2B:CG33872	182748_2236_3676	130	1e-20
>FBgn005387	2L:complement(21524399..21524926)	His4:CG33873	027904_3449_2381	242	2e-44
>FBgn005387	2L:complement(21522952..21523506)	His2B:CG33874	182748_2236_3676	130	1e-20
>FBgn005387	2L:complement(21519556..21520083)	His4:CG33875	027904_3449_2381	242	2e-44
>FBgn005387	2L:complement(21518109..21518663)	His2B:CG33876	182748_2236_3676	130	1e-20
>FBgn005387	2L:complement(21514511..21515036)	His4:CG33877	027904_3449_2381	242	4e-42
>FBgn005387	2L:complement(21513064..21513618)	His2B:CG33878	182748_2236_3676	130	1e-20
>FBgn005387	2L:complement(21509467..21509992)	His4:CG33879	027904_3449_2381	242	4e-42
>FBgn005388	2L:complement(21508020..21508574)	His2B:CG33880	182748_2236_3676	130	1e-20
>FBgn005388	2L:complement(21504422..21504947)	His4:CG33881	027904_3449_2381	242	4e-42
>FBgn005388	2L:complement(21502975..21503529)	His2B:CG33882	182748_2236_3676	130	1e-20
>FBgn005388	2L:complement(21499369..21499894)	His4:CG33883	027904_3449_2381	242	2e-44
>FBgn005388	2L:complement(21497922..21498476)	His2B:CG33884	182748_2236_3676	130	1e-20
>FBgn005388	2L:complement(21494324..21494849)	His4:CG33885	027904_3449_2381	242	2e-44
>FBgn005388	2L:complement(21492877..21493431)	His2B:CG33886	182748_2236_3676	130	1e-20
>FBgn005388	2L:complement(21489279..21489804)	His4:CG33887	027904_3449_2381	242	2e-44
>FBgn005388	2L:complement(21487832..21488386)	His2B:CG33888	182748_2236_3676	130	1e-20
>FBgn005388	2L:complement(21484130..21484655)	His4:CG33889	027904_3449_2381	242	2e-44
>FBgn005389	2L:complement(21482681..21483235)	His2B:CG33890	182748_2236_3676	130	1e-20
>FBgn005389	2L:complement(21479087..21479610)	His4:CG33891	027904_3449_2381	242	6e-47
>FBgn005389	2L:complement(21477638..21478192)	His2B:CG33892	182748_2236_3676	130	1e-20
>FBgn005389	2L:complement(21474044..21474567)	His4:CG33893	027904_3449_2381	242	6e-47
>FBgn005389	2L:complement(21472595..21473149)	His2B:CG33894	182748_2236_3676	130	1e-20
>FBgn005389	2L:complement(21469001..21469524)	His4:CG33895	027904_3449_2381	242	6e-47
>FBgn005389	2L:complement(21467552..21468106)	His2B:CG33896	182748_2236_3676	130	1e-20
>FBgn005389	2L:complement(21463958..21464481)	His4:CG33897	027904_3449_2381	242	6e-47
>FBgn005389	2L:complement(21462509..21463063)	His2B:CG33898	182748_2236_3676	130	1e-20
>FBgn005389	2L:complement(21458898..21459421)	His4:CG33899	027904_3449_2381	242	6e-47
>FBgn005390	2L:complement(21457449..21458003)	His2B:CG33900	182748_2236_3676	130	1e-20
>FBgn005390	2L:complement(21453835..21454362)	His4:CG33901	027904_3449_2381	242	2e-44
>FBgn005390	2L:complement(21452388..21452942)	His2B:CG33902	182748_2236_3676	130	1e-20
>FBgn005390	2L:complement(21439634..21440161)	His4:CG33903	027904_3449_2381	242	2e-44
>FBgn005390	2L:complement(21438347..21438901)	His2B:CG33904	182748_2236_3676	130	1e-20
>FBgn005390	2L:complement(21434748..21435273)	His4:CG33905	027904_3449_2381	242	2e-44
>FBgn005390	2L:complement(21433299..21433853)	His2B:CG33906	182748_2236_3676	130	1e-20
>FBgn005390	2L:complement(21429700..21430229)	His4:CG33907	027904_3449_2381	242	2e-44
>FBgn005390	2L:complement(21428252..21428666)	His2B:CG33908	182748_2236_3676	130	9e-21
>FBgn005390	2L:complement(21419530..21420103)	His4:CG33909	027904_3449_2381	242	2e-44
>FBgn005391	2L:complement(21418259..21418843)	His2B:CG33910	182748_2236_3676	130	1e-20
>FBgn005800	3LHet:293954..336618	CG40001	008660_2945_2283	38	8e-07
>FBgn005846	2RHet:complement(2376421..2388177)	His2B:CG40461	182748_2236_3676	130	6e-17
>FBgn006120	2L:complement(21423125..21423745)	His2B:CG17949	182748_2236_3676	130	1e-20
>FBgn006337	2R:13590378..13590454	snoRNA:snR38:54Ec	174726_3355_1131	25	1e-06
>FBgn006337	2R:13589194..13589269	snoRNA:snR38:54Eb	174726_3355_1131	25	1e-06
>FBgn006337	2R:13588952..13589028	snoRNA:Me28S-G3277a	174726_3355_1131	25	1e-06
>FBgn006422	2L:complement(22427515..22429419)	RpL5	024913_3107_1683	59	2e-06
>FBgn006771	3L:10358381..10358402	mir-276a	134231_2990_3491	22	9e-06
>FBgn006772	2R:complement(9216925..9216946)	mir-184	048575_2947_1027	22	9e-06
>FBgn006991	2RHet:1639625..1663857	CG41138	052694_2497_3026	93	7e-09
>FBgn008398	X:complement(20463189..20485504)	CG34145	135872_3516_2549	63	4e-10
>FBgn008537	2L:19856184..19957767	sick	090437_3707_1327	98	4e-20
>FBgn008538	X:complement(9253864..9278047)	CG34352	188955_3619_2010	98	2e-09
>FBgn008538	3L:9936247..9958704	CG34356	200198_2750_2257	38	4e-07
>FBgn008538	X:complement(20642289..20697483)	shakB	134625_3808_0590	68	5e-15
>FBgn008539	2R:complement(6211164..6282677)	CG34363	064610_3620_1935	69	2e-08
>FBgn008540	2L:complement(7497805..7576604)	Rapgap1	007621_3872_3682	247	7e-24
>FBgn008542	2R:12197072..12203725	Nox	153988_2466_2499	101	2e-09
>FBgn008562	3RHet:complement(1828771..1833214)	CG41336	145488_2753_1966	39	5e-06
>FBgn008564	U:8007743..8007888	CG41421	027902_3396_2187	122	2e-59
>FBgn008567	U:complement(8007301..8007676)	CG41536	033442_2374_3631	261	1e-127
>FBgn008573	U:9881945..9882389	CR40502	150796_3542_0718	180	1e-93
>FBgn008574	U:5726964..5728907	CR40546	165760_2526_0420	258	1e-134
>FBgn008574	U:complement(3556916..3559306)	CR40560	050151_3797_2724	263	4e-135
>FBgn008575	U:10046936..10047936	CR40596	022693_3677_1945	273	2e-110
>FBgn008575	U:9411518..9412651	CR40621	063076_2824_2871	280	8e-153
>FBgn008575	U:9455772..9456320	CR40639	043884_3036_3030	256	3e-120
>FBgn008575	U:9660271..9660839	CR40640	155700_2732_1660	258	4e-107
>FBgn008576	U:8006044..8006602	CR40641	049319_3100_2534	232	6e-106
>FBgn008576	U:9503347..9503912	CR40642	049319_3100_2534	246	1e-116
>FBgn008576	U:9469614..9470353	CR40668	067208_2220_2207	247	4e-95
>FBgn008576	XHet:184014..184944	CR40677	154699_3169_0562	279	4e-68
>FBgn008576	U:9999365..10000376	CR40679	006009_3658_1702	263	7e-113
>FBgn008576	U:complement(9460669..9461792)	CR40685	004942_2464_3030	190	2e-54
>FBgn008576	U:9400405..9400910	CR40712	118236_3144_2704	289	4e-156
>FBgn008576	U:complement(9901769..9902800)	CR40728	028953_2158_2870	250	9e-131
>FBgn008577	U:complement(9836850..9837382)	CR40734	019228_3459_3342	172	7e-53
>FBgn008577	U:8863772..8864332	CR40741	055599_3333_1190	162	2e-37
>FBgn008577	U:10003811..10004340	CR40743	004942_2464_3030	190	1e-54
>FBgn008577	U:8595904..8596741	CR40766	043884_3036_3030	256	2e-112
>FBgn008577	U:complement(9063480..9064690)	CR40779	184877_2892_0145	290	2e-163
>FBgn008577	U:5913471..5914235	CR40959	063076_2824_2871	280	3e-148
>FBgn008577	U:3652280..3652487	CR40962	208999_2898_0362	169	1e-76
>FBgn008577	U:3653041..3653240	CR40963	006047_3191_3015	130	5e-33
>FBgn008578	3RHet:complement(1131103..1310687)	CR41056	052694_2497_3026	50	3e-06
>FBgn008579	U:8853389..8854056	CR41535	043884_3036_3030	256	2e-124
>FBgn008579	U:9757371..9757988	CR41539	043884_3036_3030	256	2e-124
>FBgn008579	U:complement(8839005..8840283)	CR41540	107732_2711_0879	268	3e-143
>FBgn008579	U:9578233..9578772	CR41544	088083_3787_1460	236	4e-122
>FBgn008580	U:9795507..9796558	CR41548	150796_3542_0718	180	1e-95
>FBgn008580	U:complement(9115749..9116778)	CR41550	004942_2464_3030	190	1e-49
>FBgn008580	U:complement(6961350..6963324)	CR41583	006009_3658_1702	278	4e-125
>FBgn008580	U:7398712..7400705	CR41590	184877_2892_0145	290	2e-151
>FBgn008581	XHet:190010..196035	CR41602	118236_3144_2704	289	3e-150
>FBgn008581	U:complement(2950223..2951682)	CR41605	118236_3144_2704	289	2e-148
>FBgn008581	U:4305171..4306436	CR41607	184877_2892_0145	290	1e-158
>FBgn008581	U:4570872..4571822	CR41609	165760_2526_0420	258	5e-123
>FBgn008582	U:complement(9112426..9113000)	CR41613	049319_3100_2534	246	1e-116
>FBgn008582	U:9824409..9824915	CR41617	118236_3144_2704	289	6e-152
>FBgn008582	U:9909687..9910701	CR41618	055599_3333_1190	75	2e-23
>FBgn008582	U:10029292..10030296	CR41619	107732_2711_0879	268	3e-143
>FBgn008582	U:complement(9844213..9844736)	CR41620	004942_2464_3030	190	1e-54
>FBgn008582	U:8908833..8909294	CR41621	055599_3333_1190	120	2e-31
>FBgn008582	U:complement(4085793..4086544)	CR42195	118236_3144_2704	289	2e-146
>FBgn008606	3L:complement(829922..829992)	snoRNA:Me5.8S-G74	009388_3301_2355	62	7e-17
>FBgn008613	X:6244662..6255226	kdn	168289_2663_0237	113	4e-21
>FBgn008634	3R:complement(23522187..23525967)	ALiX	065252_2406_3575	57	3e-07
>FBgn008671	2L:complement(19008271..19009235)	RpL30	119627_3071_2604	134	2e-20
>FBgn008675	2L:1651260..1698632	chinmo	071259_2437_2255	37	4e-06
>FBgn008677	X:complement(19223380..19242477)	gfA	093799_3297_0288	116	6e-18
>FBgn008678	2L:16768579..16788766	Mhc	038346_3211_2837	70	1e-16
>FBgn008689	2R:10040661..10044611	pea	005704_2592_3355	86	3e-10
>FBgn025073	U:complement(3653469..3653591)	5.8SrRNA:CR40454	004942_2464_3030	111	8e-46
>FBgn025075	3L:1921307..1933448	CG42234	096294_2447_3417	67	4e-15
>FBgn025078	X:17551454..17563270	beta-Spec	010903_3929_1111	176	1e-15
>FBgn025078	3L:complement(1779111..1795319)	alpha-Spec	235771_3943_0445	116	1e-15
>FBgn025090	2L:complement(2746880..2748522)	Pgk	079767_3914_0660	65	2e-12
>FBgn025915	X:complement(5547551..5556085)	CG42265	009506_2332_1281	131	7e-13
>FBgn025917	3L:14665968..14740971	ome	148874_2607_0983	78	1e-28
>FBgn025922	3R:24713799..24748500	Doa	146305_2850_2299	73	3e-06
>FBgn025922	2R:complement(9302480..9326550)	CG42321	051678_2281_2711	52	8e-18
>FBgn025922	2L:1219363..1229471	CG42329	071259_2437_2255	37	8e-07
>FBgn025923	3L:8231747..8274251	CG42330	056312_3965_2527	132	1e-24
>FBgn025924	X:complement(6359244..6418356)	CG42340	054672_3001_2931	76	4e-34
>FBgn025948	3L:complement(11515857..11555333)	Mob2	197702_2803_1160	58	7e-07
>FBgn025978	X:complement(19670020..19676961)	vfl	024413_2690_3808	38	5e-10
>FBgn025993	3R:13769829..13841501	CG42457	073226_4028_1082	95	6e-12
