# Supplementary material for: What can you do with 0.1× genome coverage? A case study based on a genome survey of the scuttle fly Megaselia scalaris (Phoridae)
Source: BMC Genomics. 2009 Aug 18;10:382. doi: 10.1186/1471-2164-10-382 (PMC2735751; doi:10.1186/1471-2164-10-382)
Supplement: Additional file 6 — Potential M. scalaris Homologs of Drosophila virilis Genes. List of all D. virilis genes that showed significant sequence similarity to at least one M. scalaris GSS sequence trace. [file 1471-2164-10-382-S6.xls]

## Sheet: Sheet1
FlyBase ID#	D.vir Genome Coordinates	Gene Name	M. scalaris GSS ID#	Alignment Length	e-value
>FBgn0013066	scaffold_13047:5978997..5991690	Antp	069119_2272_2887	37	9e-07
>FBgn0013098	scaffold_13047:11986889..11991199	Tl	155919_2691_1907	131	3e-13
>FBgn0013116	scaffold_13047:17058307..17060757	hb	222002_3695_1525	98	3e-15
>FBgn0013137	scaffold_12963:2092204..2102060	salm	097580_3438_2835	81	7e-07
>FBgn0013150	scaffold_13047:6169565..6170647	zen	069119_2272_2887	31	1e-06
>FBgn0014841	scaffold_13049:complement(21978068..22074268)	fz	050322_2491_3881	41	7e-06
>FBgn0015214	scaffold_12970:complement(2060906..2122575)	para	122581_2607_1174	128	4e-22
>FBgn0016401	scaffold_12823:complement(1820768..1822536)	ActC2	034446_3117_1471	244	1e-57
>FBgn0016402	scaffold_13049:20948841..20950087	ActD1	034446_3117_1471	220	8e-36
>FBgn0016403	scaffold_12855:complement(2896991..2898121)	ActE1	034446_3117_1471	215	5e-40
>FBgn0016404	scaffold_13047:complement(13311019..13312212)	ActE2	034446_3117_1471	223	5e-40
>FBgn0022424	scaffold_12970:complement(10956056..10962397)	up	145808_2817_3698	213	4e-26
>FBgn0022428	scaffold_12963:10115477..10136340	Mhc	198070_3004_1560	151	8e-27
>FBgn0041262	scaffold_10324:complement(729175..749361)	apterous	127742_2477_3556	76	6e-06
>FBgn0069457	scaffold_12855:7125090..7127308	ort	067400_2874_1583	105	2e-19
>FBgn0082392	scaffold_12875:complement(10714966..10777506)	Dscam	040784_2169_3075	35	1e-09
>FBgn0086001	scaffold_12875:complement(1071075..1081450)	ST6Gal	234431_3106_0105	41	8e-07
>FBgn0197473	scaffold_12855:complement(7304191..7350193)	GJ10186	235079_3082_3606	75	1e-33
>FBgn0197544	scaffold_12855:complement(5792946..5794949)	GJ10258	101041_2712_3514	110	6e-13
>FBgn0197564	scaffold_12855:complement(5553602..5583155)	GJ10278	160351_2572_3076	90	6e-07
>FBgn0197581	scaffold_12855:complement(5363916..5364626)	GJ10295	121175_2412_3417	28	2e-07
>FBgn0197608	scaffold_12855:complement(4776753..4778682)	GJ10322	208614_4037_2847	122	7e-25
>FBgn0197637	scaffold_12855:complement(3964604..3970209)	CtBP	034506_2762_1307	120	5e-16
>FBgn0197645	scaffold_12855:complement(3920537..3923391)	GJ10360	167948_3287_0314	152	8e-07
>FBgn0197687	scaffold_12855:complement(3163423..3211233)	GJ10404	051824_2218_2158	90	2e-17
>FBgn0197692	scaffold_12855:complement(3079765..3086153)	GJ10410	063564_2232_1602	47	3e-08
>FBgn0197694	scaffold_12855:complement(3052346..3053856)	GJ10413	063564_2232_1602	32	4e-07
>FBgn0198009	scaffold_12855:2836908..2839498	GJ10732	032541_3843_2338	149	1e-14
>FBgn0198090	scaffold_12855:4345446..4347760	GJ10819	222112_3170_0202	72	5e-14
>FBgn0198093	scaffold_12855:4382921..4384693	GJ10822	173835_2852_0797	70	8e-06
>FBgn0198095	scaffold_12855:4419405..4426507	GJ10824	155002_3080_1277	113	5e-07
>FBgn0198109	scaffold_12855:4764536..4770376	GJ10840	051359_3459_0426	67	2e-15
>FBgn0198163	scaffold_12963:complement(7085695..7088182)	GJ10895	033483_3093_3263	78	2e-10
>FBgn0198250	scaffold_12963:complement(7047176..7053058)	GJ10983	157377_2205_3090	32	2e-06
>FBgn0198300	scaffold_12855:8162778..8166859	GJ11034	050841_3455_0757	114	1e-12
>FBgn0198312	scaffold_12855:8348621..8350455	GJ11046	001157_3942_2187	65	2e-12
>FBgn0198319	scaffold_12855:8512586..8537542	GJ11053	145414_2749_3834	38	5e-07
>FBgn0198395	scaffold_6147:complement(492..866)	GJ11134	040794_3667_3077	232	1e-38
>FBgn0198414	scaffold_12958:complement(954399..987169)	GJ11153	047656_2211_1283	120	1e-29
>FBgn0198417	scaffold_12958:complement(837766..839199)	GJ11156	039571_3981_2779	74	1e-10
>FBgn0198427	scaffold_12958:777044..852362	GJ11166	039571_3981_2779	74	6e-09
>FBgn0198442	scaffold_12958:1879997..1883126	GJ11181	080164_2241_0843	81	2e-07
>FBgn0198450	scaffold_12958:2054407..2055417	GJ11189	044946_3724_3109	221	1e-31
>FBgn0198455	scaffold_12958:2585834..2586692	GJ11194	096539_2495_1948	90	7e-11
>FBgn0198508	scaffold_12963:complement(5666001..5811697)	GJ11247	142084_3099_0656	73	5e-20
>FBgn0198517	scaffold_13049:complement(23948209..23970746)	GJ11256	030357_3475_2796	89	1e-13
>FBgn0198536	scaffold_13049:complement(23729463..23734939)	GJ11275	197702_2803_1160	61	2e-09
>FBgn0198727	scaffold_13049:complement(19931699..19934992)	GJ11469	100046_3291_1952	196	1e-18
>FBgn0198796	scaffold_12963:complement(5130074..5130828)	GJ11538	045397_3155_4038	174	3e-25
>FBgn0198846	scaffold_13049:complement(17920962..17922999)	GJ11589	140487_3338_0991	84	3e-21
>FBgn0198941	scaffold_13049:complement(16574865..16586490)	GJ11687	042840_3533_3204	62	4e-12
>FBgn0198999	scaffold_13049:complement(15313661..15315808)	GJ11745	168712_2282_1755	92	3e-09
>FBgn0199016	scaffold_13049:complement(14890094..14899567)	GJ11762	218431_2784_0509	112	8e-16
>FBgn0199035	scaffold_13049:complement(14553479..14560277)	GJ11781	084801_3988_0505	86	1e-07
>FBgn0199085	scaffold_13049:complement(13669150..13673451)	GJ11831	128417_2872_1457	71	8e-11
>FBgn0199087	scaffold_13049:complement(13660458..13661957)	GJ11833	198000_3039_2533	80	3e-14
>FBgn0199093	scaffold_13049:complement(13626010..13628078)	GJ11839	087322_3080_1568	186	2e-22
>FBgn0199129	scaffold_13049:complement(13160864..13163363)	GJ11875	205463_3520_0722	47	3e-06
>FBgn0199134	scaffold_12963:complement(4575271..4578394)	GJ11880	048772_4019_2751	53	2e-07
>FBgn0199167	scaffold_13049:complement(12684895..12692141)	GJ11914	051824_2218_2158	83	3e-39
>FBgn0199174	scaffold_13049:complement(12266302..12288166)	GJ11921	188373_2389_2856	62	4e-07
>FBgn0199201	scaffold_13049:complement(11712952..11717704)	GJ11948	084919_2684_3226	116	6e-09
>FBgn0199251	scaffold_13049:complement(10544273..10552017)	GJ11999	096294_2447_3417	73	1e-23
>FBgn0199286	scaffold_13049:complement(10270010..10270593)	GJ12034	010585_2333_2232	91	1e-11
>FBgn0199293	scaffold_12963:complement(4199302..4212998)	GJ12041	166082_2693_0874	76	4e-06
>FBgn0199361	scaffold_13049:complement(9006448..9010444)	GJ12109	138822_2545_3270	89	3e-07
>FBgn0199428	scaffold_13049:complement(8266599..8274682)	GJ12176	165145_3406_1357	107	2e-10
>FBgn0199618	scaffold_13049:complement(5175521..5209832)	GJ12373	048056_3194_3240	74	6e-07
>FBgn0199686	scaffold_13049:complement(3930520..3931320)	GJ12444	079410_3086_3775	31	9e-07
>FBgn0199704	scaffold_13049:complement(3673221..3674156)	GJ12462	071633_2409_2794	125	7e-08
>FBgn0199726	scaffold_13049:complement(3087911..3092864)	GJ12484	120228_3470_0879	43	6e-06
>FBgn0199747	scaffold_13049:complement(2685304..2685726)	GJ12507	188135_3576_3696	45	1e-10
>FBgn0199748	scaffold_13049:complement(2675907..2676329)	GJ12508	188135_3576_3696	45	1e-10
>FBgn0199761	scaffold_13049:complement(2525427..2551893)	GJ12521	056312_3965_2527	135	2e-24
>FBgn0199803	scaffold_13049:complement(2136386..2141639)	GJ12563	095776_3612_1077	82	1e-07
>FBgn0199909	scaffold_13049:complement(723360..757119)	GJ12672	113610_2665_2089	57	1e-08
>FBgn0199929	scaffold_13049:complement(541354..553532)	GJ12692	212851_3636_1393	80	1e-08
>FBgn0199945	scaffold_13049:complement(140198..173373)	GJ12709	096294_2447_3417	74	3e-33
>FBgn0199969	scaffold_13049:591029..595038	GJ12733	150797_3317_1080	39	2e-08
>FBgn0200128	scaffold_13049:2661071..2661493	GJ12893	188135_3576_3696	45	3e-08
>FBgn0200174	scaffold_13049:3971625..3974070	GJ12940	197565_2157_3312	93	7e-10
>FBgn0200309	scaffold_12963:complement(2473626..2479194)	GJ13081	099989_3174_2948	96	5e-16
>FBgn0200324	scaffold_13049:6793806..6799655	GJ13096	185262_3089_3777	92	2e-06
>FBgn0200326	scaffold_13049:6880384..6895095	GJ13099	019116_3003_3038	40	4e-06
>FBgn0200343	scaffold_13049:7285182..7304369	GJ13116	006799_2954_1917	108	6e-49
>FBgn0200456	scaffold_13049:8783003..8788249	GJ13230	009388_3301_2355	62	1e-19
>FBgn0200491	scaffold_13049:9289170..9297264	GJ13265	103407_2668_0957	35	9e-06
>FBgn0200497	scaffold_13049:9352279..9354005	GJ13271	002994_3978_2681	83	8e-09
>FBgn0200526	scaffold_13052:894861..914248	GJ13300	028685_3302_2038	33	1e-06
>FBgn0200563	scaffold_13049:10228332..10232574	GJ13338	205425_2207_2352	27	5e-06
>FBgn0200569	scaffold_13049:10265010..10265846	GJ13344	064987_2400_3414	65	6e-08
>FBgn0200573	scaffold_13049:10294877..10343354	GJ13348	056723_3513_1063	113	1e-08
>FBgn0200637	scaffold_13049:11575821..11580428	GJ13412	147628_3287_1818	83	4e-13
>FBgn0200670	scaffold_13049:12033885..12085914	GJ13446	025479_3024_2521	57	2e-08
>FBgn0200686	scaffold_13049:12398462..12400036	GJ13462	189538_2488_0895	73	1e-07
>FBgn0200715	scaffold_12963:complement(1854348..1855904)	GJ13491	020211_3148_3952	194	3e-20
>FBgn0200783	scaffold_13049:14351840..14353001	GJ13559	061671_3099_3706	106	4e-13
>FBgn0200791	scaffold_12963:complement(1540746..1650847)	GJ13567	146920_3367_1357	54	3e-11
>FBgn0200821	scaffold_13049:15079208..15100473	GJ13599	218860_2333_1367	172	1e-34
>FBgn0200844	scaffold_12963:complement(1301812..1363863)	GJ13623	090437_3707_1327	50	5e-09
>FBgn0200850	scaffold_13049:15526548..15544084	GJ13629	161123_3852_4050	134	1e-09
>FBgn0201028	scaffold_13049:19309726..19312132	GJ13809	210411_2801_0788	95	8e-16
>FBgn0201040	scaffold_13049:19350657..19354565	GJ13821	150594_3562_1352	137	5e-12
>FBgn0201067	scaffold_13049:19953225..19953565	GJ13848	231881_2191_3507	53	6e-06
>FBgn0201115	scaffold_13049:20792120..20793204	GJ13896	059111_2889_3545	83	5e-09
>FBgn0201170	scaffold_13049:22208320..22210301	GJ13952	160407_2119_3158	150	2e-22
>FBgn0201200	scaffold_13049:22696802..22703079	GJ13982	098541_2985_2113	47	7e-06
>FBgn0201299	scaffold_13049:24046586..24051151	GJ14081	066778_2449_2642	119	5e-06
>FBgn0201317	scaffold_13049:24374574..24375252	GJ14099	050431_3671_1708	80	2e-19
>FBgn0201333	scaffold_10627:complement(928..1239)	GJ14115	109463_2918_1179	266	1e-56
>FBgn0201337	scaffold_12963:complement(263581..267337)	GJ14119	080419_2746_2484	118	3e-10
>FBgn0201362	scaffold_12963:complement(173486..179300)	GJ14144	198113_3491_1393	74	4e-10
>FBgn0201384	scaffold_12963:complement(80923..85112)	GJ14167	082107_2286_3820	109	1e-09
>FBgn0201411	scaffold_12822:complement(3074868..3076802)	GJ14196	017502_2412_3675	227	2e-13
>FBgn0201456	scaffold_13052:1247970..1256124	GJ14241	103191_2446_1625	112	4e-11
>FBgn0201679	scaffold_12822:1474990..1476495	GJ14468	041470_2966_2565	157	8e-15
>FBgn0201720	scaffold_12822:2245570..2248897	GJ14509	159828_2473_2246	54	1e-12
>FBgn0201749	scaffold_12822:3078491..3080425	GJ14538	017502_2412_3675	227	2e-13
>FBgn0201788	scaffold_10090:complement(313..687)	GJ14581	040794_3667_3077	232	2e-43
>FBgn0201817	scaffold_8840:3..455	GJ14610	236111_3270_3023	77	3e-08
>FBgn0201820	scaffold_8249:456..734	GJ14613	128642_3326_1688	89	3e-13
>FBgn0201822	scaffold_9952:1834..2145	GJ14615	109463_2918_1179	257	7e-61
>FBgn0201827	scaffold_2200:complement(329..703)	GJ14620	040794_3667_3077	232	4e-41
>FBgn0201828	scaffold_2200:949..1320	GJ14621	182748_2236_3676	95	8e-24
>FBgn0201831	scaffold_9504:complement(3739..4113)	GJ14624	040794_3667_3077	232	1e-38
>FBgn0201832	scaffold_9504:4359..4730	GJ14625	182748_2236_3676	95	8e-24
>FBgn0201951	scaffold_12932:complement(871695..872825)	GJ14747	034446_3117_1471	242	6e-49
>FBgn0201983	scaffold_12932:complement(360313..360825)	GJ14779	047400_2261_1032	184	3e-24
>FBgn0202000	scaffold_12963:1882244..1916426	GJ14796	011702_3028_2549	197	6e-35
>FBgn0202021	scaffold_12932:464344..469302	GJ14817	024413_2690_3808	38	4e-10
>FBgn0202025	scaffold_12932:526051..526523	GJ14821	018249_3221_1261	56	2e-12
>FBgn0202076	scaffold_12932:1648623..1653474	GJ14872	181606_3521_0219	46	9e-08
>FBgn0202125	scaffold_12967:complement(554069..645064)	GJ14922	150306_3424_1219	74	1e-25
>FBgn0202310	scaffold_10324:957885..961931	GJ15113	041773_3053_0164	95	8e-11
>FBgn0202360	scaffold_2123:complement(543..917)	GJ15163	040794_3667_3077	232	1e-38
>FBgn0202361	scaffold_2123:1162..1533	GJ15164	182748_2236_3676	95	8e-24
>FBgn0202362	scaffold_9764:complement(821..1231)	GJ15165	089620_3234_3580	251	9e-24
>FBgn0202376	scaffold_12726:complement(2465011..2527603)	GJ15180	115176_2726_0397	117	3e-13
>FBgn0202405	scaffold_12726:complement(1830288..1831734)	GJ15209	103407_2668_0957	26	7e-06
>FBgn0202445	scaffold_12963:2786679..2788751	GJ15249	024961_3068_3097	27	2e-06
>FBgn0202502	scaffold_12726:703635..704142	GJ15308	035780_2687_3872	56	2e-12
>FBgn0202598	scaffold_12963:3171343..3185050	GJ15404	022702_3447_0380	80	7e-11
>FBgn0202632	scaffold_12963:3296395..3298409	GJ15439	004358_2583_3672	104	2e-09
>FBgn0202636	scaffold_12208:complement(573..944)	GJ15443	182748_2236_3676	95	8e-24
>FBgn0202637	scaffold_12473:complement(8272..8583)	GJ15444	109463_2918_1179	266	4e-59
>FBgn0202638	scaffold_12473:complement(2294..2665)	GJ15445	182748_2236_3676	95	8e-24
>FBgn0202640	scaffold_12473:2911..3285	GJ15447	040794_3667_3077	232	4e-41
>FBgn0202641	scaffold_12473:8882..9292	GJ15448	089620_3234_3580	251	9e-24
>FBgn0202652	scaffold_12758:complement(887578..888808)	GJ15459	163484_2814_1712	53	9e-08
>FBgn0202665	scaffold_12758:complement(505021..527162)	GJ15472	078854_2908_3023	121	2e-18
>FBgn0202705	scaffold_12758:238180..241260	GJ15512	168017_2495_1006	104	2e-11
>FBgn0202729	scaffold_11515:206..580	GJ15536	040794_3667_3077	232	2e-43
>FBgn0202751	scaffold_13042:complement(4742331..4746020)	GJ15558	130235_3563_2601	85	1e-09
>FBgn0202752	scaffold_13042:complement(4681435..4706474)	GJ15559	061476_3129_2024	56	2e-15
>FBgn0202765	scaffold_13042:complement(4266937..4268317)	GJ15572	047010_3320_2619	92	3e-14
>FBgn0202814	scaffold_13042:complement(3463078..3463663)	GJ15624	235635_3787_0178	105	2e-10
>FBgn0202831	scaffold_13042:complement(3075731..3084076)	GJ15641	010903_3929_1111	137	3e-09
>FBgn0202970	scaffold_13042:complement(509929..510966)	GJ15782	016458_3693_2976	136	1e-28
>FBgn0203012	scaffold_13042:797228..797735	GJ15825	215081_3292_2716	141	1e-17
>FBgn0203105	scaffold_13042:2710455..2776311	GJ15918	064046_3733_3087	73	3e-32
>FBgn0203162	scaffold_13042:3625393..3631561	GJ15977	016767_4013_0513	85	8e-12
>FBgn0203171	scaffold_12963:4564033..4570592	GJ15986	058057_3572_0392	47	3e-08
>FBgn0203193	scaffold_13042:4264396..4266425	GJ16008	169857_3054_1187	72	6e-07
>FBgn0203230	scaffold_10322:complement(367326..375307)	GJ16045	042630_3979_1281	198	1e-14
>FBgn0203243	scaffold_10322:complement(107619..124362)	GJ16058	024945_3068_2525	73	1e-06
>FBgn0203256	scaffold_10322:76570..87079	GJ16071	235771_3943_0445	200	4e-18
>FBgn0203259	scaffold_10322:94933..107275	GJ16074	211825_2696_1678	65	9e-07
>FBgn0203274	scaffold_10322:348215..349347	GJ16089	012589_3014_3251	76	3e-07
>FBgn0203282	scaffold_10322:420155..433563	GJ16097	127797_3596_0837	28	4e-06
>FBgn0203298	scaffold_11804:421..831	GJ16113	089620_3234_3580	251	9e-24
>FBgn0203320	scaffold_13246:complement(2174812..2197382)	GJ16135	185996_3643_2838	111	1e-07
>FBgn0203359	scaffold_12963:5139836..5140789	GJ16174	003646_3226_3223	152	1e-09
>FBgn0203475	scaffold_12963:5273770..5274399	GJ16291	083049_2793_0824	134	2e-25
>FBgn0203524	scaffold_6501:complement(683..994)	GJ16340	109463_2918_1179	266	1e-56
>FBgn0203525	scaffold_2063:531..905	GJ16341	040794_3667_3077	232	4e-41
>FBgn0203526	scaffold_9847:complement(4583..4954)	GJ16342	182748_2236_3676	95	8e-24
>FBgn0203527	scaffold_9847:complement(1201..1572)	GJ16343	182748_2236_3676	95	8e-24
>FBgn0203528	scaffold_9847:240..650	GJ16344	089620_3234_3580	155	5e-19
>FBgn0203529	scaffold_9847:1815..2189	GJ16345	040794_3667_3077	232	1e-38
>FBgn0203530	scaffold_9847:3623..4033	GJ16346	089620_3234_3580	251	9e-24
>FBgn0203549	scaffold_12928:complement(7458097..7461523)	GJ16365	079421_2949_2170	47	2e-08
>FBgn0203564	scaffold_12928:complement(7218496..7231695)	GJ16380	131945_2752_0708	75	6e-08
>FBgn0203619	scaffold_12928:complement(6401247..6405409)	GJ16435	106083_2856_2074	29	3e-07
>FBgn0203682	scaffold_12928:complement(4996075..5046206)	GJ16498	083232_2837_2552	38	9e-07
>FBgn0203690	scaffold_12963:5874706..5880313	GJ16506	059510_3594_1029	87	6e-37
>FBgn0203800	scaffold_12928:complement(1926155..1972810)	GJ16616	166834_2520_3937	101	2e-23
>FBgn0203925	scaffold_12963:6542964..6544413	GJ16744	051366_2962_2449	197	2e-46
>FBgn0203938	scaffold_12928:921665..946503	GJ16757	008470_2193_3947	40	3e-08
>FBgn0203983	scaffold_12963:6824053..6826112	GJ16804	162467_3295_3636	140	8e-31
>FBgn0204018	scaffold_12928:2831276..2877649	GJ16839	056654_3163_2622	63	4e-12
>FBgn0204034	scaffold_12928:3307829..3309912	GJ16855	060426_2983_3753	137	6e-10
>FBgn0204071	scaffold_12928:4124093..4134965	GJ16892	183665_2282_1262	30	2e-07
>FBgn0204247	scaffold_12928:7536807..7544707	GJ17070	168289_2663_0237	173	7e-19
>FBgn0204252	scaffold_9419:complement(783..1193)	GJ17075	089620_3234_3580	251	9e-24
>FBgn0204407	scaffold_12963:8591344..8591901	GJ17231	176415_3119_2040	104	5e-17
>FBgn0204443	scaffold_12963:9418802..9442494	GJ17267	254831_2708_2863	44	1e-10
>FBgn0204470	scaffold_12963:10031864..10032418	GJ17297	089829_3441_0418	57	2e-10
>FBgn0204508	scaffold_12963:10538745..10540892	GJ17336	135783_3185_3760	26	1e-05
>FBgn0204595	scaffold_12963:12464298..12467516	GJ17423	015100_2265_3725	70	1e-12
>FBgn0204608	scaffold_12823:complement(1913408..1917343)	GJ17436	092251_2599_1241	91	3e-13
>FBgn0204631	scaffold_12963:13156642..13156953	GJ17459	109463_2918_1179	257	7e-61
>FBgn0204632	scaffold_12963:13160642..13161013	GJ17460	182748_2236_3676	95	3e-26
>FBgn0204633	scaffold_12963:13164147..13165626	GJ17461	109463_2918_1179	257	3e-60
>FBgn0204634	scaffold_12963:13168512..13168823	GJ17462	109463_2918_1179	266	2e-61
>FBgn0204679	scaffold_12963:13937377..13943919	GJ17509	092064_3200_2736	73	5e-07
>FBgn0204847	scaffold_12963:16178869..16179330	GJ17678	028744_2568_2744	120	6e-22
>FBgn0204869	scaffold_12963:16416863..16443573	GJ17700	211825_2696_1678	81	2e-06
>FBgn0204883	scaffold_12963:17232047..17232582	GJ17714	074775_3184_2361	83	2e-09
>FBgn0204942	scaffold_12963:18803688..18807164	GJ17773	137007_2981_0709	79	7e-11
>FBgn0204950	scaffold_12963:18891119..18981063	GJ17781	096294_2447_3417	74	9e-33
>FBgn0204977	scaffold_12963:19599117..19603132	GJ17809	254831_2708_2863	40	5e-09
>FBgn0204980	scaffold_12963:19636718..19641112	GJ17812	134415_2521_3343	211	2e-27
>FBgn0205002	scaffold_1802:complement(1574..1885)	GJ17834	109463_2918_1179	266	1e-56
>FBgn0205003	scaffold_1802:392..766	GJ17835	040794_3667_3077	232	1e-38
>FBgn0205055	scaffold_12823:complement(670255..671646)	GJ17887	025234_2356_1339	257	2e-36
>FBgn0205081	scaffold_12723:complement(4220486..4222288)	GJ17913	041210_3917_2590	182	2e-22
>FBgn0205091	scaffold_12723:complement(3976677..3977454)	GJ17923	149201_2663_0662	38	4e-06
>FBgn0205121	scaffold_12723:complement(3571158..3572883)	GJ17954	121301_3847_0827	59	2e-06
>FBgn0205161	scaffold_12723:complement(3077063..3077961)	GJ17994	168779_3226_2304	128	7e-17
>FBgn0205244	scaffold_12723:complement(864391..869748)	GJ18079	163409_3166_2880	107	6e-06
>FBgn0205282	scaffold_12723:43574..44760	GJ18117	260142_3360_1279	110	2e-08
>FBgn0205437	scaffold_12723:3576190..3579195	GJ18276	182799_2545_2657	86	1e-36
>FBgn0205505	scaffold_13052:complement(1723353..1747146)	GJ18346	090235_2581_2619	71	1e-07
>FBgn0205554	scaffold_12823:729269..730399	GJ18395	034446_3117_1471	242	1e-22
>FBgn0205558	scaffold_9503:complement(2724..3035)	GJ18399	109463_2918_1179	266	4e-59
>FBgn0205559	scaffold_9503:53..427	GJ18400	040794_3667_3077	232	2e-43
>FBgn0205560	scaffold_9503:3333..3743	GJ18401	089620_3234_3580	251	2e-21
>FBgn0205564	scaffold_6360:628..1038	GJ18405	089620_3234_3580	251	9e-24
>FBgn0205629	scaffold_13050:2354149..2357880	GJ18470	145488_2753_1966	34	7e-08
>FBgn0205717	scaffold_12472:530284..531055	GJ18559	091220_3749_3288	49	6e-08
>FBgn0205718	scaffold_12472:532846..533708	GJ18560	119627_3071_2604	134	2e-20
>FBgn0205722	scaffold_12472:556919..715932	GJ18564	093799_3297_0288	115	3e-09
>FBgn0205736	scaffold_9587:162..473	GJ18578	109463_2918_1179	266	1e-56
>FBgn0205743	scaffold_4356:720..1130	GJ18585	089620_3234_3580	251	9e-24
>FBgn0205745	scaffold_13209:complement(1773..2084)	GJ18587	109463_2918_1179	266	3e-66
>FBgn0205760	scaffold_12970:complement(11557133..11572131)	GJ18603	057129_2455_1406	65	1e-06
>FBgn0205944	scaffold_12970:complement(7574958..7582077)	GJ18796	201037_3730_2076	50	1e-07
>FBgn0205982	scaffold_12970:complement(6499323..6506097)	GJ18836	186573_2792_2878	44	2e-06
>FBgn0206008	scaffold_12970:complement(5866434..5892215)	GJ18862	126557_3119_1746	36	8e-06
>FBgn0206019	scaffold_12970:complement(5637945..5644367)	GJ18873	009149_3198_1960	67	3e-08
>FBgn0206137	scaffold_12970:complement(2904721..2905969)	GJ18991	008559_3169_3480	34	6e-06
>FBgn0206154	scaffold_12970:complement(2611090..2612944)	GJ19008	100496_2656_3600	59	9e-09
>FBgn0206196	scaffold_12970:complement(1312240..1354531)	GJ19051	087138_2470_1983	89	5e-11
>FBgn0206205	scaffold_12970:complement(1105530..1123844)	GJ19060	103407_2668_0957	233	2e-18
>FBgn0206227	scaffold_12970:269784..318529	GJ19082	234431_3106_0105	41	4e-06
>FBgn0206277	scaffold_12970:1974730..1980662	GJ19132	100320_3606_0811	59	7e-06
>FBgn0206304	scaffold_12970:2522229..2550218	GJ19159	099922_3876_2993	32	8e-06
>FBgn0206378	scaffold_1762:252..626	GJ19233	040794_3667_3077	232	1e-38
>FBgn0206385	scaffold_12970:4637140..4639662	GJ19240	009506_2332_1281	89	8e-10
>FBgn0206467	scaffold_12970:6613055..6624686	GJ19323	091874_3569_0254	74	2e-07
>FBgn0206559	scaffold_12970:8572540..8572737	GJ19416	155181_3333_3629	131	2e-26
>FBgn0206587	scaffold_12970:9330648..9332707	GJ19444	229198_2683_4019	62	4e-08
>FBgn0206631	scaffold_12970:10175854..10186932	GJ19488	188854_3208_0895	155	2e-10
>FBgn0206682	scaffold_12970:11642626..11670701	GJ19539	067568_3261_3650	74	5e-07
>FBgn0206700	scaffold_12963:complement(19967306..20059910)	GJ19558	064046_3733_3087	84	1e-38
>FBgn0206701	scaffold_12963:complement(19928127..19949942)	GJ19559	204814_3305_0315	227	7e-15
>FBgn0206708	scaffold_2172:complement(836..1147)	GJ19566	109463_2918_1179	266	1e-56
>FBgn0206711	scaffold_9360:complement(293..604)	GJ19569	109463_2918_1179	266	2e-61
>FBgn0206712	scaffold_9407:3122..3496	GJ19570	040794_3667_3077	232	2e-43
>FBgn0206733	scaffold_12954:complement(277616..281986)	GJ19591	045361_3718_3494	41	3e-07
>FBgn0206744	scaffold_13052:complement(1300494..1301400)	GJ19602	061671_3099_3706	145	1e-24
>FBgn0206807	scaffold_13052:complement(1240115..1243120)	GJ19665	234038_3754_3119	74	6e-08
>FBgn0206816	scaffold_13324:complement(2623258..2628124)	GJ19674	252012_3608_0517	59	6e-06
>FBgn0206836	scaffold_13324:complement(2011875..2081366)	GJ19694	144685_3061_3276	191	1e-19
>FBgn0206875	scaffold_13324:1317369..1319552	GJ19733	208651_4046_1118	31	3e-06
>FBgn0206889	scaffold_12963:complement(18811384..18815909)	GJ19747	066221_3173_0166	219	5e-06
>FBgn0206928	scaffold_6500:495..869	GJ19786	040794_3667_3077	232	2e-43
>FBgn0206951	scaffold_9724:complement(4033..4404)	GJ19809	182748_2236_3676	95	2e-21
>FBgn0206952	scaffold_9724:complement(1075..1386)	GJ19810	109463_2918_1179	266	3e-66
>FBgn0206953	scaffold_9724:1684..2094	GJ19811	089620_3234_3580	251	9e-24
>FBgn0206955	scaffold_9724:4649..5023	GJ19813	040794_3667_3077	232	2e-43
>FBgn0206956	scaffold_13196:358..732	GJ19814	040794_3667_3077	232	1e-38
>FBgn0207010	scaffold_12875:complement(20419695..20432522)	GJ19868	187508_2674_3019	97	1e-06
>FBgn0207203	scaffold_12963:complement(17598262..17615908)	GJ20062	131846_3625_1898	141	1e-06
>FBgn0207293	scaffold_12875:complement(16116545..16144872)	GJ20153	009129_3481_2039	85	2e-06
>FBgn0207324	scaffold_12875:complement(15503863..15540145)	GJ20184	169502_3242_0072	164	3e-15
>FBgn0207330	scaffold_12875:complement(15454287..15459009)	GJ20190	019695_2853_1716	188	4e-16
>FBgn0207360	scaffold_12963:complement(16609743..16726408)	GJ20220	203572_3034_3272	128	1e-07
>FBgn0207508	scaffold_12875:complement(12858624..12863822)	GJ20368	001784_3738_4010	53	4e-07
>FBgn0207618	scaffold_12875:complement(11745638..11752292)	GJ20478	060382_2146_1573	222	1e-19
>FBgn0207619	scaffold_12875:complement(11739602..11744082)	GJ20479	060382_2146_1573	109	6e-12
>FBgn0207650	scaffold_12875:complement(11353124..11354510)	GJ20510	165085_2656_2180	42	3e-08
>FBgn0207685	scaffold_12875:complement(10888269..10896178)	GJ20545	064046_3733_3087	73	3e-33
>FBgn0207698	scaffold_12963:complement(16061728..16062963)	GJ20558	129103_3113_4055	59	1e-06
>FBgn0207720	scaffold_12963:complement(16003223..16053276)	GJ20581	017118_3112_3152	74	3e-28
>FBgn0207766	scaffold_12875:complement(9446818..9492747)	GJ20628	114386_3038_0318	117	1e-39
>FBgn0207811	scaffold_12875:complement(8677167..8677899)	GJ20673	136972_2746_0548	64	4e-12
>FBgn0207834	scaffold_12875:complement(8378853..8384006)	GJ20696	072873_3105_2958	83	6e-06
>FBgn0207876	scaffold_12875:complement(7396850..7406708)	GJ20738	146382_2177_2268	83	5e-08
>FBgn0207953	scaffold_12875:complement(6101158..6104351)	GJ20816	060618_2935_0881	59	6e-11
>FBgn0207993	scaffold_12875:complement(5480301..5656411)	GJ20857	167537_2955_3704	41	5e-08
>FBgn0208001	scaffold_12875:complement(5423152..5427097)	GJ20865	236111_3270_3023	77	3e-07
>FBgn0208020	scaffold_12875:complement(4806106..4822633)	GJ20884	149435_2687_1752	70	4e-31
>FBgn0208022	scaffold_12875:complement(4760995..4766286)	GJ20886	114386_3038_0318	122	4e-41
>FBgn0208205	scaffold_12875:complement(1540092..1555809)	GJ21071	197966_3126_1150	32	5e-06
>FBgn0208342	scaffold_12875:387507..391159	GJ21209	024761_2617_2271	226	3e-22
>FBgn0208372	scaffold_12875:924694..926866	GJ21239	047400_2261_1032	229	2e-19
>FBgn0208410	scaffold_12875:1440529..1466105	GJ21278	226226_2270_2036	65	2e-09
>FBgn0208541	scaffold_12875:4168648..4312470	GJ21415	111327_2937_1883	165	7e-13
>FBgn0208550	scaffold_12875:4418692..4425153	GJ21424	212756_2567_0521	88	2e-09
>FBgn0208560	scaffold_12963:complement(14673322..14674789)	GJ21434	013927_3959_1215	82	1e-10
>FBgn0208593	scaffold_12875:5383879..5392394	GJ21467	101085_2936_2652	73	4e-33
>FBgn0208669	scaffold_12875:6614377..6617039	GJ21549	054768_3192_2942	165	8e-10
>FBgn0208713	scaffold_12963:complement(14554916..14555563)	GJ21594	158344_2098_2693	125	2e-10
>FBgn0208714	scaffold_12875:7344547..7376513	GJ21595	153792_2714_2155	75	5e-29
>FBgn0208769	scaffold_12875:8384652..8385376	GJ21650	083049_2793_0824	152	3e-31
>FBgn0208819	scaffold_12875:9156599..9156883	GJ21700	051366_2962_2449	45	8e-11
>FBgn0208825	scaffold_12875:9322301..9331616	GJ21706	026050_3679_0719	40	3e-06
>FBgn0208829	scaffold_12875:9398485..9400942	GJ21710	053866_2128_1466	51	3e-06
>FBgn0208844	scaffold_12963:complement(14482477..14490534)	GJ21725	020089_3084_3710	121	6e-07
>FBgn0208848	scaffold_12875:9734469..9746918	GJ21729	051824_2218_2158	85	9e-38
>FBgn0208855	scaffold_12963:complement(14467846..14475388)	GJ21736	020089_3084_3710	143	4e-20
>FBgn0208884	scaffold_12875:10528565..10534816	GJ21766	031476_2439_0829	75	2e-27
>FBgn0209134	scaffold_12875:13691302..13696170	GJ22020	050654_2484_2490	31	6e-06
>FBgn0209232	scaffold_12963:complement(13938847..13942295)	GJ22118	092064_3200_2736	73	3e-07
>FBgn0209325	scaffold_12875:16275358..16308224	GJ22212	114413_2473_3035	87	2e-19
>FBgn0209415	scaffold_12875:17604633..17605736	GJ22302	243577_3369_1365	86	8e-11
>FBgn0209418	scaffold_12875:17632263..17633982	GJ22305	086692_3447_3920	56	2e-09
>FBgn0209441	scaffold_12875:18123101..18124864	GJ22328	104157_3826_1704	85	1e-07
>FBgn0209457	scaffold_12875:18317343..18320588	GJ22344	188679_2465_1038	57	1e-09
>FBgn0209499	scaffold_12875:19063918..19067286	GJ22386	000983_3611_2790	143	5e-30
>FBgn0209508	scaffold_12875:19142877..19144672	GJ22395	044287_3882_2758	59	2e-06
>FBgn0209644	scaffold_12963:complement(13167803..13168213)	GJ22537	089620_3234_3580	155	2e-21
>FBgn0209650	scaffold_13047:complement(19212423..19214674)	GJ22543	200016_3729_0475	31	3e-06
>FBgn0209651	scaffold_13047:complement(19210350..19212100)	GJ22544	129780_3383_2585	71	8e-09
>FBgn0209659	scaffold_12963:complement(13163438..13163848)	GJ22552	089620_3234_3580	155	2e-21
>FBgn0209681	scaffold_12963:complement(13160028..13160402)	GJ22574	020449_3046_2875	250	2e-37
>FBgn0209689	scaffold_13047:complement(18472434..18475740)	GJ22582	126417_2550_0806	107	6e-11
>FBgn0209692	scaffold_12963:complement(13155933..13156343)	GJ22585	089620_3234_3580	155	9e-24
>FBgn0209838	scaffold_13047:complement(16085211..16088263)	GJ22734	234594_3700_0148	68	4e-09
>FBgn0209851	scaffold_12963:complement(12862065..12865973)	GJ22747	150509_3134_0495	30	7e-08
>FBgn0209876	scaffold_13047:complement(15394935..15482524)	GJ22772	187385_2124_2848	53	6e-06
>FBgn0209877	scaffold_13047:complement(15386171..15388222)	GJ22773	113899_2684_1667	70	2e-10
>FBgn0209960	scaffold_13047:complement(13714886..13715488)	GJ22856	126109_3311_3084	71	7e-07
>FBgn0209992	scaffold_13047:complement(13214611..13215471)	GJ22889	166142_2553_0747	75	1e-06
>FBgn0210053	scaffold_13047:complement(12061148..12092052)	GJ22950	016180_2453_1946	72	4e-08
>FBgn0210056	scaffold_13047:complement(12044844..12048973)	GJ22953	221551_3426_3787	74	5e-15
>FBgn0210126	scaffold_13047:complement(10913089..10924485)	GJ23024	019723_3984_2057	32	3e-06
>FBgn0210205	scaffold_13047:complement(9381279..9382801)	GJ23103	025234_2356_1339	78	1e-10
>FBgn0210246	scaffold_13047:complement(8586995..8619893)	GJ23144	211516_3190_3686	94	3e-21
>FBgn0210304	scaffold_13047:complement(7897111..7899069)	GJ23202	033523_4043_1122	185	5e-29
>FBgn0210334	scaffold_13047:complement(7571373..7572104)	GJ23232	045397_3155_4038	167	3e-28
>FBgn0210357	scaffold_13047:complement(7105214..7107942)	GJ23255	010617_3826_3284	164	2e-16
>FBgn0210405	scaffold_13047:complement(6179707..6180745)	GJ23303	069119_2272_2887	35	1e-06
>FBgn0210440	scaffold_13047:complement(4903941..4906304)	GJ23339	134415_2521_3343	104	7e-07
>FBgn0210578	scaffold_12963:complement(11368185..11369589)	GJ23480	079767_3914_0660	50	3e-08
>FBgn0210613	scaffold_13047:complement(1632079..1632390)	GJ23515	109463_2918_1179	266	7e-64
>FBgn0210614	scaffold_13047:complement(1629019..1629390)	GJ23516	182748_2236_3676	95	8e-24
>FBgn0210615	scaffold_13047:complement(1623835..1624206)	GJ23517	182748_2236_3676	95	8e-24
>FBgn0210616	scaffold_13047:complement(1611927..1612238)	GJ23518	109463_2918_1179	266	1e-56
>FBgn0210617	scaffold_13047:complement(1610131..1610502)	GJ23519	182748_2236_3676	95	8e-24
>FBgn0210618	scaffold_13047:complement(1608353..1608664)	GJ23520	109463_2918_1179	266	1e-56
>FBgn0210619	scaffold_13047:complement(1606868..1607362)	GJ23521	182748_2236_3676	95	1e-23
>FBgn0210620	scaffold_13047:complement(1605213..1605524)	GJ23522	109463_2918_1179	266	4e-59
>FBgn0210621	scaffold_13047:complement(1603433..1603804)	GJ23523	182748_2236_3676	95	3e-26
>FBgn0210623	scaffold_13047:complement(1600000..1600311)	GJ23525	109463_2918_1179	266	7e-64
>FBgn0210624	scaffold_13047:complement(1596059..1596430)	GJ23526	182748_2236_3676	95	8e-24
>FBgn0210625	scaffold_13047:complement(1592493..1592804)	GJ23527	109463_2918_1179	266	1e-56
>FBgn0210626	scaffold_13047:complement(1590696..1591067)	GJ23528	182748_2236_3676	95	8e-24
>FBgn0210627	scaffold_13047:complement(1589136..1589447)	GJ23529	109463_2918_1179	266	2e-61
>FBgn0210628	scaffold_13047:complement(1585358..1585726)	GJ23530	182748_2236_3676	95	8e-24
>FBgn0210635	scaffold_13047:complement(1303410..1421115)	GJ23538	084726_2205_2915	54	9e-09
>FBgn0210637	scaffold_13047:complement(1191985..1196717)	GJ23540	091775_3632_3997	38	9e-08
>FBgn0210707	scaffold_12963:complement(10938812..10995949)	GJ23610	007621_3872_3682	107	3e-07
>FBgn0210745	scaffold_13047:792622..838972	GJ23648	252487_3186_3229	47	2e-07
>FBgn0210764	scaffold_13047:1140281..1145986	GJ23667	051448_2400_4019	77	4e-07
>FBgn0210788	scaffold_13047:1585968..1586342	GJ23691	040794_3667_3077	232	2e-36
>FBgn0210789	scaffold_13047:1589746..1590156	GJ23692	089620_3234_3580	155	5e-19
>FBgn0210790	scaffold_13047:1591308..1591682	GJ23693	040794_3667_3077	232	2e-43
>FBgn0210791	scaffold_13047:1593103..1593513	GJ23694	089620_3234_3580	251	9e-24
>FBgn0210793	scaffold_13047:1596675..1597049	GJ23696	040794_3667_3077	232	4e-41
>FBgn0210795	scaffold_13047:1600610..1601020	GJ23698	089620_3234_3580	251	9e-24
>FBgn0210797	scaffold_13047:1604193..1604405	GJ23700	040794_3667_3077	205	3e-37
>FBgn0210798	scaffold_13047:1605823..1606233	GJ23701	089620_3234_3580	251	9e-24
>FBgn0210799	scaffold_13047:1607604..1607977	GJ23702	040794_3667_3077	232	4e-41
>FBgn0210800	scaffold_13047:1608963..1609373	GJ23703	089620_3234_3580	251	9e-24
>FBgn0210801	scaffold_13047:1610745..1611119	GJ23704	040794_3667_3077	232	1e-38
>FBgn0210803	scaffold_13047:1624451..1624825	GJ23706	040794_3667_3077	232	4e-41
>FBgn0210804	scaffold_13047:1626063..1626473	GJ23707	089620_3234_3580	251	2e-21
>FBgn0210807	scaffold_13047:1629635..1630009	GJ23710	040794_3667_3077	232	4e-41
>FBgn0210808	scaffold_13047:1632688..1633098	GJ23711	089620_3234_3580	251	9e-24
>FBgn0210836	scaffold_13047:1973323..1975269	GJ23739	235079_3082_3606	76	1e-35
>FBgn0210925	scaffold_13047:3897305..3903279	GJ23829	003662_2735_2638	71	7e-06
>FBgn0210931	scaffold_13047:4019360..4030596	GJ23835	065268_3521_2614	84	1e-08
>FBgn0211016	scaffold_13047:5634992..5644732	GJ23923	034399_3137_3528	57	1e-11
>FBgn0211019	scaffold_13047:6039373..6078631	GJ23929	069119_2272_2887	37	3e-06
>FBgn0211022	scaffold_13047:6118171..6127851	GJ23932	069119_2272_2887	37	7e-07
>FBgn0211075	scaffold_13047:7122841..7140762	GJ23988	150446_2945_2929	77	1e-06
>FBgn0211199	scaffold_13047:9298778..9301869	GJ24115	155623_3046_0434	95	6e-11
>FBgn0211203	scaffold_13047:9377641..9378294	GJ24119	227069_2588_0704	47	7e-07
>FBgn0211253	scaffold_13047:10175005..10179334	GJ24169	164352_2882_1618	122	1e-12
>FBgn0211277	scaffold_13047:10489126..10491370	GJ24194	119427_3685_1980	40	7e-07
>FBgn0211406	scaffold_13047:12623651..12629444	GJ24326	171049_2718_0388	50	1e-07
>FBgn0211432	scaffold_13047:13112462..13112859	GJ24352	021068_3532_3095	127	4e-26
>FBgn0211448	scaffold_13047:13319907..13331588	GJ24368	194467_3586_3069	68	3e-06
>FBgn0211570	scaffold_13047:15400963..15406442	GJ24490	187385_2124_2848	53	4e-07
>FBgn0211597	scaffold_13047:15993235..15994493	GJ24517	047010_3320_2619	65	9e-08
>FBgn0211614	scaffold_13047:16109684..16119543	GJ24534	122767_2530_2787	59	5e-08
>FBgn0211629	scaffold_13047:16596662..16599010	GJ24549	122670_2742_1897	77	2e-07
>FBgn0211638	scaffold_13047:16660674..16668417	GJ24558	054654_2961_2513	113	6e-07
>FBgn0211640	scaffold_13047:16695573..16701363	GJ24560	186772_2977_3775	80	2e-06
>FBgn0211642	scaffold_13047:16743242..16744681	GJ24563	142042_3057_2385	59	2e-06
>FBgn0211644	scaffold_13047:16749984..16750586	GJ24565	070947_3144_1571	106	5e-11
>FBgn0211647	scaffold_13047:16762091..16763860	GJ24568	039571_3981_2779	92	6e-13
>FBgn0211678	scaffold_13047:17312480..17316292	GJ24600	094715_2916_0824	27	4e-06
>FBgn0256559	scaffold_10001:149..327	5.8SrRNA:GJ24725	004942_2464_3030	180	1e-51
>FBgn0256560	scaffold_10045:complement(624..802)	5.8SrRNA:GJ24726	004942_2464_3030	180	1e-51
>FBgn0256561	scaffold_10226:complement(288..466)	5.8SrRNA:GJ24727	004942_2464_3030	180	1e-51
>FBgn0256562	scaffold_10241:complement(1140..1318)	5.8SrRNA:GJ24728	004942_2464_3030	180	1e-51
>FBgn0256563	scaffold_10301:complement(589..767)	5.8SrRNA:GJ24729	004942_2464_3030	180	1e-51
>FBgn0256564	scaffold_10305:790..968	5.8SrRNA:GJ24730	004942_2464_3030	180	1e-51
>FBgn0256565	scaffold_10346:complement(329..507)	5.8SrRNA:GJ24731	004942_2464_3030	180	1e-51
>FBgn0256566	scaffold_10365:472..650	5.8SrRNA:GJ24732	004942_2464_3030	180	1e-51
>FBgn0256567	scaffold_10818:complement(1055..1233)	5.8SrRNA:GJ24733	004942_2464_3030	180	1e-51
>FBgn0256568	scaffold_10869:complement(341..519)	5.8SrRNA:GJ24734	004942_2464_3030	180	1e-51
>FBgn0256569	scaffold_10870:149..327	5.8SrRNA:GJ24735	004942_2464_3030	172	7e-35
>FBgn0256570	scaffold_10915:298..476	5.8SrRNA:GJ24736	004942_2464_3030	180	1e-51
>FBgn0256571	scaffold_11024:277..455	5.8SrRNA:GJ24737	004942_2464_3030	180	1e-51
>FBgn0256572	scaffold_11025:complement(1035..1190)	5.8SrRNA:GJ24738	004942_2464_3030	153	1e-35
>FBgn0256573	scaffold_11052:887..1065	5.8SrRNA:GJ24739	004942_2464_3030	180	1e-51
>FBgn0256574	scaffold_11254:complement(267..445)	5.8SrRNA:GJ24740	004942_2464_3030	117	2e-32
>FBgn0256575	scaffold_11579:complement(336..514)	5.8SrRNA:GJ24741	004942_2464_3030	180	1e-51
>FBgn0256576	scaffold_11933:complement(470..648)	5.8SrRNA:GJ24742	004942_2464_3030	180	1e-51
>FBgn0256577	scaffold_11944:complement(1074..1252)	5.8SrRNA:GJ24743	004942_2464_3030	180	1e-51
>FBgn0256578	scaffold_11972:complement(479..657)	5.8SrRNA:GJ24744	004942_2464_3030	180	1e-51
>FBgn0256579	scaffold_1200:92..270	5.8SrRNA:GJ24745	004942_2464_3030	180	1e-51
>FBgn0256580	scaffold_1201:287..465	5.8SrRNA:GJ24746	004942_2464_3030	180	1e-51
>FBgn0256581	scaffold_1203:71..249	5.8SrRNA:GJ24747	004942_2464_3030	180	1e-51
>FBgn0256582	scaffold_1204:1..49	5.8SrRNA:GJ24748	004942_2464_3030	49	4e-14
>FBgn0256583	scaffold_1204:50..137	5.8SrRNA:GJ24749	004942_2464_3030	92	2e-11
>FBgn0256584	scaffold_1206:123..301	5.8SrRNA:GJ24750	004942_2464_3030	180	1e-51
>FBgn0256585	scaffold_1208:67..245	5.8SrRNA:GJ24751	004942_2464_3030	180	1e-51
>FBgn0256586	scaffold_1209:30..208	5.8SrRNA:GJ24752	004942_2464_3030	180	1e-51
>FBgn0256587	scaffold_1210:41..219	5.8SrRNA:GJ24753	004942_2464_3030	180	1e-51
>FBgn0256588	scaffold_1212:89..252	5.8SrRNA:GJ24754	004942_2464_3030	168	7e-47
>FBgn0256589	scaffold_12188:complement(514..692)	5.8SrRNA:GJ24755	004942_2464_3030	180	1e-51
>FBgn0256590	scaffold_1225:1003..1181	5.8SrRNA:GJ24756	004942_2464_3030	180	1e-51
>FBgn0256591	scaffold_12274:196..374	5.8SrRNA:GJ24757	004942_2464_3030	180	3e-49
>FBgn0256592	scaffold_12447:243..421	5.8SrRNA:GJ24758	004942_2464_3030	180	3e-49
>FBgn0256595	scaffold_12528:complement(223186..223364)	5.8SrRNA:GJ24761	004942_2464_3030	180	8e-47
>FBgn0256596	scaffold_12589:10..102	5.8SrRNA:GJ24762	004942_2464_3030	97	3e-14
>FBgn0256597	scaffold_12598:439..617	5.8SrRNA:GJ24763	004942_2464_3030	180	1e-51
>FBgn0256598	scaffold_12646:194..372	5.8SrRNA:GJ24764	004942_2464_3030	180	1e-51
>FBgn0256599	scaffold_12720:complement(37736..37914)	5.8SrRNA:GJ24765	004942_2464_3030	180	1e-51
>FBgn0256600	scaffold_12731:complement(17681..17859)	5.8SrRNA:GJ24766	004942_2464_3030	180	3e-49
>FBgn0256601	scaffold_12731:complement(43695..43873)	5.8SrRNA:GJ24767	004942_2464_3030	111	1e-45
>FBgn0256602	scaffold_12737:33967..34145	5.8SrRNA:GJ24768	004942_2464_3030	180	3e-49
>FBgn0256603	scaffold_12785:complement(2510..2688)	5.8SrRNA:GJ24769	004942_2464_3030	180	1e-51
>FBgn0256605	scaffold_12860:complement(3707..3885)	5.8SrRNA:GJ24771	004942_2464_3030	180	1e-51
>FBgn0256606	scaffold_12875:4016159..4016277	5SrRNA:GJ24772	114386_3038_0318	117	3e-42
>FBgn0256607	scaffold_12875:4016667..4016785	5SrRNA:GJ24773	114386_3038_0318	117	3e-42
>FBgn0256608	scaffold_12875:4017176..4017294	5SrRNA:GJ24774	114386_3038_0318	117	3e-42
>FBgn0256609	scaffold_12875:4760248..4760366	5SrRNA:GJ24775	114386_3038_0318	117	3e-42
>FBgn0256610	scaffold_12875:complement(4764789..4764907)	5SrRNA:GJ24776	114386_3038_0318	117	3e-42
>FBgn0256611	scaffold_12875:complement(4775526..4775644)	5SrRNA:GJ24777	114386_3038_0318	117	3e-42
>FBgn0256612	scaffold_12875:4793929..4794047	5SrRNA:GJ24778	114386_3038_0318	117	3e-42
>FBgn0256613	scaffold_12875:4794628..4794746	5SrRNA:GJ24779	114386_3038_0318	117	3e-42
>FBgn0256614	scaffold_12875:4796551..4796669	5SrRNA:GJ24780	114386_3038_0318	117	3e-42
>FBgn0256615	scaffold_12875:4797294..4797412	5SrRNA:GJ24781	114386_3038_0318	117	3e-42
>FBgn0256616	scaffold_12875:complement(4803098..4803216)	5SrRNA:GJ24782	114386_3038_0318	117	3e-42
>FBgn0256617	scaffold_12875:complement(4803845..4803963)	5SrRNA:GJ24783	114386_3038_0318	117	3e-42
>FBgn0256618	scaffold_12875:4848137..4848255	5SrRNA:GJ24784	114386_3038_0318	117	7e-40
>FBgn0256619	scaffold_12875:9462923..9463041	5SrRNA:GJ24785	114386_3038_0318	117	3e-42
>FBgn0256620	scaffold_12875:9463434..9463552	5SrRNA:GJ24786	114386_3038_0318	117	3e-42
>FBgn0256621	scaffold_12875:9463945..9464063	5SrRNA:GJ24787	114386_3038_0318	117	3e-42
>FBgn0256622	scaffold_12875:9464454..9464576	5SrRNA:GJ24788	114386_3038_0318	117	4e-32
>FBgn0256623	scaffold_12875:9464969..9465087	5SrRNA:GJ24789	114386_3038_0318	117	3e-42
>FBgn0256624	scaffold_12875:9465480..9465598	5SrRNA:GJ24790	114386_3038_0318	117	3e-42
>FBgn0256625	scaffold_12875:9465989..9466107	5SrRNA:GJ24791	114386_3038_0318	117	3e-42
>FBgn0256626	scaffold_12875:9466500..9466618	5SrRNA:GJ24792	114386_3038_0318	117	3e-42
>FBgn0256627	scaffold_12875:9467009..9467127	5SrRNA:GJ24793	114386_3038_0318	117	3e-42
>FBgn0256628	scaffold_12875:9467518..9467636	5SrRNA:GJ24794	114386_3038_0318	117	3e-42
>FBgn0256629	scaffold_12875:9468027..9468145	5SrRNA:GJ24795	114386_3038_0318	117	3e-42
>FBgn0256630	scaffold_12875:9468536..9468654	5SrRNA:GJ24796	114386_3038_0318	117	3e-42
>FBgn0256631	scaffold_12875:9469045..9469163	5SrRNA:GJ24797	114386_3038_0318	117	3e-42
>FBgn0256632	scaffold_12875:9469554..9469672	5SrRNA:GJ24798	114386_3038_0318	117	3e-42
>FBgn0256633	scaffold_12875:9470063..9470181	5SrRNA:GJ24799	114386_3038_0318	117	3e-42
>FBgn0256634	scaffold_12875:9470574..9470692	5SrRNA:GJ24800	114386_3038_0318	117	3e-42
>FBgn0256635	scaffold_12875:9471083..9471201	5SrRNA:GJ24801	114386_3038_0318	117	3e-42
>FBgn0256636	scaffold_12875:9471592..9471710	5SrRNA:GJ24802	114386_3038_0318	117	3e-42
>FBgn0256637	scaffold_12875:9472101..9472219	5SrRNA:GJ24803	114386_3038_0318	117	3e-42
>FBgn0256638	scaffold_12875:9472612..9472730	5SrRNA:GJ24804	114386_3038_0318	117	3e-42
>FBgn0256639	scaffold_12875:9485038..9485156	5SrRNA:GJ24805	114386_3038_0318	117	3e-42
>FBgn0256640	scaffold_12875:9485551..9485660	5SrRNA:GJ24806	114386_3038_0318	110	1e-35
>FBgn0256641	scaffold_12926:complement(74650..74828)	5.8SrRNA:GJ24807	004942_2464_3030	180	1e-51
>FBgn0256642	scaffold_12926:complement(109256..109434)	5.8SrRNA:GJ24808	004942_2464_3030	180	1e-51
>FBgn0256643	scaffold_1295:537..715	5.8SrRNA:GJ24809	004942_2464_3030	180	1e-51
>FBgn0256644	scaffold_1296:537..715	5.8SrRNA:GJ24810	004942_2464_3030	180	1e-51
>FBgn0256645	scaffold_13036:complement(1141..1319)	5.8SrRNA:GJ24811	004942_2464_3030	180	3e-49
>FBgn0256646	scaffold_13036:complement(27628..27806)	5.8SrRNA:GJ24812	004942_2464_3030	180	1e-51
>FBgn0256647	scaffold_13036:complement(93199..93377)	5.8SrRNA:GJ24813	004942_2464_3030	176	8e-47
>FBgn0256648	scaffold_13036:complement(96599..96777)	5.8SrRNA:GJ24814	004942_2464_3030	180	2e-44
>FBgn0256649	scaffold_13036:157992..158170	5.8SrRNA:GJ24815	004942_2464_3030	180	1e-51
>FBgn0256650	scaffold_13036:403610..403788	5.8SrRNA:GJ24816	004942_2464_3030	180	1e-51
>FBgn0256652	scaffold_1318:280..458	5.8SrRNA:GJ24818	004942_2464_3030	180	1e-51
>FBgn0256653	scaffold_13241:258..436	5.8SrRNA:GJ24819	004942_2464_3030	180	1e-51
>FBgn0256654	scaffold_13341:complement(61510..61688)	5.8SrRNA:GJ24820	004942_2464_3030	180	2e-44
>FBgn0256655	scaffold_13405:68..186	5SrRNA:GJ24821	114386_3038_0318	117	7e-40
>FBgn0256656	scaffold_13405:579..697	5SrRNA:GJ24822	114386_3038_0318	117	7e-40
>FBgn0256657	scaffold_1429:612..790	5.8SrRNA:GJ24823	004942_2464_3030	180	1e-51
>FBgn0256658	scaffold_1430:317..494	5.8SrRNA:GJ24824	004942_2464_3030	180	8e-47
>FBgn0256659	scaffold_1431:451..629	5.8SrRNA:GJ24825	004942_2464_3030	180	1e-51
>FBgn0256660	scaffold_1432:538..716	5.8SrRNA:GJ24826	004942_2464_3030	180	1e-51
>FBgn0256661	scaffold_1433:complement(852..1030)	5.8SrRNA:GJ24827	004942_2464_3030	119	5e-48
>FBgn0256662	scaffold_1434:496..674	5.8SrRNA:GJ24828	004942_2464_3030	180	1e-51
>FBgn0256663	scaffold_1435:complement(289..467)	5.8SrRNA:GJ24829	004942_2464_3030	180	1e-51
>FBgn0256664	scaffold_1436:306..484	5.8SrRNA:GJ24830	004942_2464_3030	180	1e-51
>FBgn0256665	scaffold_1437:35..213	5.8SrRNA:GJ24831	004942_2464_3030	180	1e-51
>FBgn0256666	scaffold_1438:complement(711..889)	5.8SrRNA:GJ24832	004942_2464_3030	180	1e-51
>FBgn0256667	scaffold_1439:516..694	5.8SrRNA:GJ24833	004942_2464_3030	180	1e-51
>FBgn0256668	scaffold_1440:complement(809..986)	5.8SrRNA:GJ24834	004942_2464_3030	119	1e-45
>FBgn0256669	scaffold_1441:complement(720..864)	5.8SrRNA:GJ24835	004942_2464_3030	149	6e-38
>FBgn0256670	scaffold_1700:complement(780..958)	5.8SrRNA:GJ24836	004942_2464_3030	180	1e-51
>FBgn0256671	scaffold_1701:complement(1018..1196)	5.8SrRNA:GJ24837	004942_2464_3030	180	1e-51
>FBgn0256672	scaffold_1702:complement(737..915)	5.8SrRNA:GJ24838	004942_2464_3030	180	1e-51
>FBgn0256673	scaffold_1703:complement(741..919)	5.8SrRNA:GJ24839	004942_2464_3030	119	5e-48
>FBgn0256674	scaffold_1704:536..714	5.8SrRNA:GJ24840	004942_2464_3030	180	1e-51
>FBgn0256675	scaffold_1705:complement(524..702)	5.8SrRNA:GJ24841	004942_2464_3030	180	1e-51
>FBgn0256676	scaffold_1709:complement(886..1064)	5.8SrRNA:GJ24842	004942_2464_3030	177	2e-47
>FBgn0256677	scaffold_1710:complement(944..1103)	5.8SrRNA:GJ24843	004942_2464_3030	161	4e-45
>FBgn0256678	scaffold_1711:365..543	5.8SrRNA:GJ24844	004942_2464_3030	180	1e-51
>FBgn0256679	scaffold_1981:complement(1139..1231)	5.8SrRNA:GJ24845	004942_2464_3030	97	3e-14
>FBgn0256680	scaffold_1982:106..284	5.8SrRNA:GJ24846	004942_2464_3030	180	1e-51
>FBgn0256681	scaffold_1983:complement(854..1032)	5.8SrRNA:GJ24847	004942_2464_3030	180	1e-51
>FBgn0256682	scaffold_1986:complement(1008..1186)	5.8SrRNA:GJ24848	004942_2464_3030	117	2e-44
>FBgn0256683	scaffold_1988:complement(991..1078)	5.8SrRNA:GJ24849	004942_2464_3030	92	2e-11
>FBgn0256684	scaffold_1989:96..274	5.8SrRNA:GJ24850	004942_2464_3030	180	1e-51
>FBgn0256685	scaffold_1990:complement(1054..1232)	5.8SrRNA:GJ24851	004942_2464_3030	180	3e-49
>FBgn0256686	scaffold_1991:complement(1121..1299)	5.8SrRNA:GJ24852	004942_2464_3030	180	1e-51
>FBgn0256687	scaffold_2469:complement(955..1133)	5.8SrRNA:GJ24853	004942_2464_3030	180	1e-51
>FBgn0256688	scaffold_2470:complement(1140..1318)	5.8SrRNA:GJ24854	004942_2464_3030	180	1e-51
>FBgn0256689	scaffold_2472:complement(1142..1286)	5.8SrRNA:GJ24855	004942_2464_3030	149	6e-38
>FBgn0256690	scaffold_2473:complement(947..1125)	5.8SrRNA:GJ24856	004942_2464_3030	180	1e-51
>FBgn0256691	scaffold_2477:complement(997..1176)	5.8SrRNA:GJ24857	004942_2464_3030	180	1e-42
>FBgn0256692	scaffold_2479:complement(702..880)	5.8SrRNA:GJ24858	004942_2464_3030	180	1e-51
>FBgn0256694	scaffold_2483:complement(948..1126)	5.8SrRNA:GJ24860	004942_2464_3030	180	1e-51
>FBgn0256695	scaffold_2486:complement(1115..1292)	5.8SrRNA:GJ24861	004942_2464_3030	159	4e-30
>FBgn0256696	scaffold_2487:complement(1140..1318)	5.8SrRNA:GJ24862	004942_2464_3030	180	1e-51
>FBgn0256697	scaffold_2488:69..247	5.8SrRNA:GJ24863	004942_2464_3030	180	1e-51
>FBgn0256698	scaffold_2489:complement(969..1056)	5.8SrRNA:GJ24864	004942_2464_3030	33	6e-09
>FBgn0256699	scaffold_2489:complement(1057..1106)	5.8SrRNA:GJ24865	004942_2464_3030	50	3e-12
>FBgn0256700	scaffold_2491:complement(1076..1254)	5.8SrRNA:GJ24866	004942_2464_3030	180	1e-51
>FBgn0256701	scaffold_2492:535..712	5.8SrRNA:GJ24867	004942_2464_3030	180	2e-53
>FBgn0256702	scaffold_2493:200..378	5.8SrRNA:GJ24868	004942_2464_3030	180	1e-51
>FBgn0256703	scaffold_2494:complement(1049..1217)	5.8SrRNA:GJ24869	004942_2464_3030	172	3e-49
>FBgn0256704	scaffold_2495:complement(363..541)	5.8SrRNA:GJ24870	004942_2464_3030	180	1e-51
>FBgn0256705	scaffold_2496:complement(536..714)	5.8SrRNA:GJ24871	004942_2464_3030	177	8e-50
>FBgn0256706	scaffold_2497:complement(566..744)	5.8SrRNA:GJ24872	004942_2464_3030	180	1e-51
>FBgn0256707	scaffold_2499:complement(233..411)	5.8SrRNA:GJ24873	004942_2464_3030	180	1e-51
>FBgn0256708	scaffold_2502:40..218	5.8SrRNA:GJ24874	004942_2464_3030	180	1e-51
>FBgn0256709	scaffold_2503:370..548	5.8SrRNA:GJ24875	004942_2464_3030	180	1e-51
>FBgn0256710	scaffold_2504:132..310	5.8SrRNA:GJ24876	004942_2464_3030	180	1e-51
>FBgn0256711	scaffold_2506:complement(1140..1318)	5.8SrRNA:GJ24877	004942_2464_3030	180	1e-51
>FBgn0256712	scaffold_2507:complement(565..743)	5.8SrRNA:GJ24878	004942_2464_3030	178	2e-50
>FBgn0256713	scaffold_2508:complement(674..852)	5.8SrRNA:GJ24879	004942_2464_3030	180	3e-49
>FBgn0256714	scaffold_2509:422..600	5.8SrRNA:GJ24880	004942_2464_3030	180	3e-49
>FBgn0256715	scaffold_2510:538..716	5.8SrRNA:GJ24881	004942_2464_3030	180	1e-51
>FBgn0256716	scaffold_2511:538..716	5.8SrRNA:GJ24882	004942_2464_3030	180	1e-51
>FBgn0256717	scaffold_2512:537..715	5.8SrRNA:GJ24883	004942_2464_3030	180	1e-51
>FBgn0256718	scaffold_2513:537..715	5.8SrRNA:GJ24884	004942_2464_3030	180	1e-51
>FBgn0256719	scaffold_2514:complement(666..844)	5.8SrRNA:GJ24885	004942_2464_3030	180	1e-51
>FBgn0256720	scaffold_2515:92..270	5.8SrRNA:GJ24886	004942_2464_3030	180	1e-51
>FBgn0256721	scaffold_2516:complement(839..931)	5.8SrRNA:GJ24887	004942_2464_3030	97	3e-14
>FBgn0256722	scaffold_2547:538..716	5.8SrRNA:GJ24888	004942_2464_3030	180	1e-51
>FBgn0256723	scaffold_2593:537..715	5.8SrRNA:GJ24889	004942_2464_3030	180	1e-51
>FBgn0256724	scaffold_2626:complement(858..1036)	5.8SrRNA:GJ24890	004942_2464_3030	180	1e-51
>FBgn0256725	scaffold_2627:285..463	5.8SrRNA:GJ24891	004942_2464_3030	180	1e-51
>FBgn0256726	scaffold_2628:324..502	5.8SrRNA:GJ24892	004942_2464_3030	180	1e-51
>FBgn0256727	scaffold_2773:complement(668..846)	5.8SrRNA:GJ24893	004942_2464_3030	180	1e-51
>FBgn0256728	scaffold_2774:537..715	5.8SrRNA:GJ24894	004942_2464_3030	180	1e-51
>FBgn0256729	scaffold_2775:527..705	5.8SrRNA:GJ24895	004942_2464_3030	119	5e-48
>FBgn0256730	scaffold_2776:complement(534..712)	5.8SrRNA:GJ24896	004942_2464_3030	180	1e-51
>FBgn0256731	scaffold_2777:complement(733..911)	5.8SrRNA:GJ24897	004942_2464_3030	180	1e-51
>FBgn0256732	scaffold_2778:306..484	5.8SrRNA:GJ24898	004942_2464_3030	180	1e-51
>FBgn0256733	scaffold_2779:537..715	5.8SrRNA:GJ24899	004942_2464_3030	180	1e-51
>FBgn0256734	scaffold_2780:complement(1098..1276)	5.8SrRNA:GJ24900	004942_2464_3030	180	1e-51
>FBgn0256735	scaffold_2781:complement(833..1010)	5.8SrRNA:GJ24901	004942_2464_3030	119	5e-48
>FBgn0256736	scaffold_2782:529..707	5.8SrRNA:GJ24902	004942_2464_3030	180	1e-51
>FBgn0256737	scaffold_3034:336..514	5.8SrRNA:GJ24903	004942_2464_3030	180	1e-51
>FBgn0256738	scaffold_3035:complement(689..867)	5.8SrRNA:GJ24904	004942_2464_3030	180	1e-51
>FBgn0256739	scaffold_3348:complement(1017..1195)	5.8SrRNA:GJ24905	004942_2464_3030	180	1e-51
>FBgn0256740	scaffold_3615:complement(965..1143)	5.8SrRNA:GJ24906	004942_2464_3030	180	1e-51
>FBgn0256741	scaffold_3616:complement(1140..1232)	5.8SrRNA:GJ24907	004942_2464_3030	97	3e-14
>FBgn0256742	scaffold_3617:360..538	5.8SrRNA:GJ24908	004942_2464_3030	180	1e-51
>FBgn0256743	scaffold_3618:complement(888..1066)	5.8SrRNA:GJ24909	004942_2464_3030	180	1e-51
>FBgn0256744	scaffold_3619:complement(782..960)	5.8SrRNA:GJ24910	004942_2464_3030	180	1e-51
>FBgn0256745	scaffold_3620:complement(573..751)	5.8SrRNA:GJ24911	004942_2464_3030	180	1e-51
>FBgn0256746	scaffold_3621:complement(902..1080)	5.8SrRNA:GJ24912	004942_2464_3030	180	1e-51
>FBgn0256747	scaffold_3792:complement(1079..1257)	5.8SrRNA:GJ24913	004942_2464_3030	180	1e-51
>FBgn0256748	scaffold_3793:492..670	5.8SrRNA:GJ24914	004942_2464_3030	180	1e-51
>FBgn0256749	scaffold_3795:complement(842..1016)	5.8SrRNA:GJ24915	004942_2464_3030	170	3e-12
>FBgn0256750	scaffold_3796:complement(1140..1232)	5.8SrRNA:GJ24916	004942_2464_3030	97	3e-14
>FBgn0256751	scaffold_4559:136..254	5SrRNA:GJ24917	114386_3038_0318	117	3e-42
>FBgn0256752	scaffold_4559:645..763	5SrRNA:GJ24918	114386_3038_0318	117	3e-42
>FBgn0256753	scaffold_4618:321..439	5SrRNA:GJ24919	114386_3038_0318	117	3e-42
>FBgn0256754	scaffold_4618:830..948	5SrRNA:GJ24920	114386_3038_0318	117	7e-40
>FBgn0256755	scaffold_4621:209..327	5SrRNA:GJ24921	114386_3038_0318	117	3e-42
>FBgn0256756	scaffold_4621:718..840	5SrRNA:GJ24922	114386_3038_0318	117	4e-32
>FBgn0256757	scaffold_4621:1235..1354	5SrRNA:GJ24923	114386_3038_0318	87	6e-22
>FBgn0256758	scaffold_4653:complement(102..221)	5SrRNA:GJ24924	114386_3038_0318	117	5e-38
>FBgn0256759	scaffold_4653:complement(612..730)	5SrRNA:GJ24925	114386_3038_0318	117	3e-42
>FBgn0256760	scaffold_4653:complement(1123..1241)	5SrRNA:GJ24926	114386_3038_0318	117	3e-42
>FBgn0256761	scaffold_4982:526..644	5SrRNA:GJ24927	114386_3038_0318	117	3e-42
>FBgn0256762	scaffold_4982:1035..1155	5SrRNA:GJ24928	114386_3038_0318	95	4e-29
>FBgn0256763	scaffold_4983:190..308	5SrRNA:GJ24929	114386_3038_0318	117	3e-42
>FBgn0256764	scaffold_4983:699..817	5SrRNA:GJ24930	114386_3038_0318	117	3e-42
>FBgn0256765	scaffold_4983:1208..1326	5SrRNA:GJ24931	114386_3038_0318	117	3e-42
>FBgn0256766	scaffold_4983:1717..1835	5SrRNA:GJ24932	114386_3038_0318	117	3e-42
>FBgn0256767	scaffold_4984:231..349	5SrRNA:GJ24933	114386_3038_0318	117	3e-42
>FBgn0256768	scaffold_5246:466..644	5.8SrRNA:GJ24934	004942_2464_3030	180	1e-51
>FBgn0256769	scaffold_5251:409..587	5.8SrRNA:GJ24935	004942_2464_3030	180	1e-51
>FBgn0256770	scaffold_5263:384..562	5.8SrRNA:GJ24936	004942_2464_3030	180	1e-51
>FBgn0256771	scaffold_5277:complement(928..1106)	5.8SrRNA:GJ24937	004942_2464_3030	180	1e-51
>FBgn0256772	scaffold_5346:complement(762..940)	5.8SrRNA:GJ24938	004942_2464_3030	180	2e-32
>FBgn0256773	scaffold_5360:336..514	5.8SrRNA:GJ24939	004942_2464_3030	180	1e-51
>FBgn0256774	scaffold_5389:complement(851..1025)	5.8SrRNA:GJ24940	004942_2464_3030	111	6e-20
>FBgn0256775	scaffold_5390:292..470	5.8SrRNA:GJ24941	004942_2464_3030	180	1e-51
>FBgn0256776	scaffold_5478:537..715	5.8SrRNA:GJ24942	004942_2464_3030	180	1e-51
>FBgn0256777	scaffold_5785:425..603	5.8SrRNA:GJ24943	004942_2464_3030	180	1e-51
>FBgn0256778	scaffold_5860:27..119	5.8SrRNA:GJ24944	004942_2464_3030	97	3e-14
>FBgn0256779	scaffold_597:551..729	5.8SrRNA:GJ24945	004942_2464_3030	180	1e-51
>FBgn0256780	scaffold_644:421..599	5.8SrRNA:GJ24946	004942_2464_3030	180	1e-51
>FBgn0256781	scaffold_645:421..599	5.8SrRNA:GJ24947	004942_2464_3030	180	1e-51
>FBgn0256782	scaffold_6455:601..779	5.8SrRNA:GJ24948	004942_2464_3030	180	1e-51
>FBgn0256783	scaffold_6474:complement(604..782)	5.8SrRNA:GJ24949	004942_2464_3030	180	1e-51
>FBgn0256784	scaffold_6534:complement(844..1022)	5.8SrRNA:GJ24950	004942_2464_3030	180	1e-51
>FBgn0256785	scaffold_6546:complement(561..739)	5.8SrRNA:GJ24951	004942_2464_3030	180	1e-51
>FBgn0256786	scaffold_6581:538..716	5.8SrRNA:GJ24952	004942_2464_3030	180	1e-51
>FBgn0256787	scaffold_6971:1230..1383	5.8SrRNA:GJ24953	004942_2464_3030	120	3e-46
>FBgn0256788	scaffold_6975:537..715	5.8SrRNA:GJ24954	004942_2464_3030	180	1e-51
>FBgn0256789	scaffold_6985:complement(798..976)	5.8SrRNA:GJ24955	004942_2464_3030	178	2e-50
>FBgn0256790	scaffold_7193:538..716	5.8SrRNA:GJ24956	004942_2464_3030	180	1e-51
>FBgn0256791	scaffold_7195:613..791	5.8SrRNA:GJ24957	004942_2464_3030	180	1e-51
>FBgn0256792	scaffold_7242:481..659	5.8SrRNA:GJ24958	004942_2464_3030	180	1e-51
>FBgn0256793	scaffold_7361:complement(1326..1504)	5.8SrRNA:GJ24959	004942_2464_3030	180	1e-51
>FBgn0256794	scaffold_7399:403..581	5.8SrRNA:GJ24960	004942_2464_3030	180	1e-51
>FBgn0256795	scaffold_7439:complement(1140..1318)	5.8SrRNA:GJ24961	004942_2464_3030	180	1e-51
>FBgn0256796	scaffold_7467:538..716	5.8SrRNA:GJ24962	004942_2464_3030	180	1e-51
>FBgn0256797	scaffold_7623:1027..1205	5.8SrRNA:GJ24963	004942_2464_3030	180	3e-49
>FBgn0256798	scaffold_7654:680..858	5.8SrRNA:GJ24964	004942_2464_3030	180	1e-51
>FBgn0256799	scaffold_8015:129..307	5.8SrRNA:GJ24965	004942_2464_3030	180	1e-51
>FBgn0256800	scaffold_8113:complement(722..900)	5.8SrRNA:GJ24966	004942_2464_3030	180	1e-51
>FBgn0256801	scaffold_8172:537..715	5.8SrRNA:GJ24967	004942_2464_3030	180	1e-51
>FBgn0256802	scaffold_8298:368..546	5.8SrRNA:GJ24968	004942_2464_3030	180	1e-51
>FBgn0256803	scaffold_8380:complement(559..737)	5.8SrRNA:GJ24969	004942_2464_3030	178	2e-50
>FBgn0256804	scaffold_8394:133..311	5.8SrRNA:GJ24970	004942_2464_3030	180	1e-51
>FBgn0256805	scaffold_8439:complement(229..407)	5.8SrRNA:GJ24971	004942_2464_3030	180	1e-51
>FBgn0256806	scaffold_8448:134..312	5.8SrRNA:GJ24972	004942_2464_3030	180	1e-51
>FBgn0256807	scaffold_8547:282..400	5SrRNA:GJ24973	114386_3038_0318	117	3e-42
>FBgn0256808	scaffold_8547:791..909	5SrRNA:GJ24974	114386_3038_0318	117	3e-42
>FBgn0256809	scaffold_8547:1302..1420	5SrRNA:GJ24975	114386_3038_0318	117	2e-37
>FBgn0256810	scaffold_8547:1811..1929	5SrRNA:GJ24976	114386_3038_0318	117	3e-42
>FBgn0256811	scaffold_8547:2320..2438	5SrRNA:GJ24977	114386_3038_0318	117	3e-42
>FBgn0256812	scaffold_8547:2831..2949	5SrRNA:GJ24978	114386_3038_0318	117	3e-42
>FBgn0256813	scaffold_8547:3340..3458	5SrRNA:GJ24979	114386_3038_0318	117	3e-42
>FBgn0256814	scaffold_8547:3851..3969	5SrRNA:GJ24980	114386_3038_0318	117	3e-42
>FBgn0256815	scaffold_8547:4360..4478	5SrRNA:GJ24981	114386_3038_0318	117	3e-42
>FBgn0256816	scaffold_8547:5020..5138	5SrRNA:GJ24982	114386_3038_0318	117	3e-42
>FBgn0256817	scaffold_8547:5529..5647	5SrRNA:GJ24983	114386_3038_0318	117	3e-42
>FBgn0256818	scaffold_8547:7272..7390	5SrRNA:GJ24984	114386_3038_0318	117	7e-40
>FBgn0256819	scaffold_8547:7781..7899	5SrRNA:GJ24985	114386_3038_0318	117	3e-42
>FBgn0256820	scaffold_8547:8292..8410	5SrRNA:GJ24986	114386_3038_0318	117	7e-40
>FBgn0256821	scaffold_8682:226..404	5.8SrRNA:GJ24987	004942_2464_3030	180	1e-51
>FBgn0256822	scaffold_8697:complement(151..269)	5SrRNA:GJ24988	114386_3038_0318	117	3e-42
>FBgn0256823	scaffold_8697:complement(660..778)	5SrRNA:GJ24989	114386_3038_0318	117	3e-42
>FBgn0256824	scaffold_8697:complement(1169..1287)	5SrRNA:GJ24990	114386_3038_0318	117	7e-40
>FBgn0256825	scaffold_8698:complement(44..162)	5SrRNA:GJ24991	114386_3038_0318	117	3e-42
>FBgn0256826	scaffold_8698:complement(553..671)	5SrRNA:GJ24992	114386_3038_0318	117	3e-42
>FBgn0256827	scaffold_8701:complement(1106..1281)	5.8SrRNA:GJ24993	004942_2464_3030	119	5e-48
>FBgn0256828	scaffold_8705:complement(1083..1261)	5.8SrRNA:GJ24994	004942_2464_3030	180	1e-51
>FBgn0256829	scaffold_8749:153..331	5.8SrRNA:GJ24995	004942_2464_3030	180	1e-51
>FBgn0256830	scaffold_8753:538..716	5.8SrRNA:GJ24996	004942_2464_3030	180	1e-51
>FBgn0256831	scaffold_8842:complement(1536..1714)	5.8SrRNA:GJ24997	004942_2464_3030	180	1e-51
>FBgn0256832	scaffold_8869:537..715	5.8SrRNA:GJ24998	004942_2464_3030	180	1e-51
>FBgn0256833	scaffold_8893:124..302	5.8SrRNA:GJ24999	004942_2464_3030	180	1e-51
>FBgn0256834	scaffold_899:complement(373..551)	5.8SrRNA:GJ25000	004942_2464_3030	119	5e-48
>FBgn0256835	scaffold_9211:816..994	5.8SrRNA:GJ25001	004942_2464_3030	180	1e-51
>FBgn0256836	scaffold_9246:complement(1137..1315)	5.8SrRNA:GJ25002	004942_2464_3030	180	1e-51
>FBgn0256837	scaffold_9282:complement(203..381)	5.8SrRNA:GJ25003	004942_2464_3030	180	1e-51
>FBgn0256838	scaffold_9371:519..697	5.8SrRNA:GJ25004	004942_2464_3030	180	1e-51
>FBgn0256839	scaffold_9412:complement(1139..1301)	5.8SrRNA:GJ25005	004942_2464_3030	167	3e-46
>FBgn0256840	scaffold_9438:complement(685..863)	5.8SrRNA:GJ25006	004942_2464_3030	180	1e-51
>FBgn0256841	scaffold_9446:complement(413..591)	5.8SrRNA:GJ25007	004942_2464_3030	180	1e-51
>FBgn0256842	scaffold_9451:complement(1140..1318)	5.8SrRNA:GJ25008	004942_2464_3030	180	1e-51
>FBgn0256843	scaffold_9453:3720..3898	5.8SrRNA:GJ25009	004942_2464_3030	180	1e-51
>FBgn0256844	scaffold_9454:complement(4423..4601)	5.8SrRNA:GJ25010	004942_2464_3030	180	1e-51
>FBgn0256845	scaffold_9455:complement(1109..1287)	5.8SrRNA:GJ25011	004942_2464_3030	180	1e-51
>FBgn0256846	scaffold_9457:458..636	5.8SrRNA:GJ25012	004942_2464_3030	180	1e-51
>FBgn0256847	scaffold_9459:complement(412..590)	5.8SrRNA:GJ25013	004942_2464_3030	180	1e-51
>FBgn0256848	scaffold_9471:complement(3611..3789)	5.8SrRNA:GJ25014	004942_2464_3030	180	1e-51
>FBgn0256849	scaffold_9474:120..298	5.8SrRNA:GJ25015	004942_2464_3030	180	1e-51
>FBgn0256850	scaffold_9492:3660..3838	5.8SrRNA:GJ25016	004942_2464_3030	180	1e-51
>FBgn0256851	scaffold_9514:3871..4049	5.8SrRNA:GJ25017	004942_2464_3030	180	3e-49
>FBgn0256852	scaffold_9521:complement(394..572)	5.8SrRNA:GJ25018	004942_2464_3030	180	1e-51
>FBgn0256853	scaffold_9729:complement(3729..3907)	5.8SrRNA:GJ25019	004942_2464_3030	180	1e-51
>FBgn0256854	scaffold_9863:complement(6205..6383)	5.8SrRNA:GJ25020	004942_2464_3030	180	1e-51
>FBgn0256855	scaffold_9868:3448..3603	5.8SrRNA:GJ25021	004942_2464_3030	160	2e-44
>FBgn0256856	scaffold_9968:complement(1140..1318)	5.8SrRNA:GJ25022	004942_2464_3030	180	1e-51
>FBgn0256873	scaffold_12875:243293..243390	mir-184	048575_2947_1027	86	3e-14
>FBgn0256894	scaffold_12963:complement(12863042..12863133)	mir-79	150509_3134_0495	30	1e-09
>FBgn0256919	scaffold_13049:5805321..5805401	bantam	025016_2410_1278	32	5e-06
>FBgn0256922	scaffold_13049:16093217..16093313	mir-276b	134231_2990_3491	28	6e-06
>FBgn0256923	scaffold_13049:16143986..16144074	mir-276a	134231_2990_3491	27	9e-08
>FBgn0256931	scaffold_10324:383408..383489	tRNA:GJ25097	059510_3594_1029	82	2e-33
>FBgn0256932	scaffold_10324:complement(1107859..1107932)	tRNA:GJ25098	235079_3082_3606	74	6e-36
>FBgn0256933	scaffold_10324:complement(1108997..1109070)	tRNA:GJ25099	235079_3082_3606	74	6e-36
>FBgn0256934	scaffold_12476:489..561	tRNA:GJ25100	017118_3112_3152	73	1e-30
>FBgn0256935	scaffold_12476:5285..5357	tRNA:GJ25101	017118_3112_3152	73	1e-30
>FBgn0256936	scaffold_12476:6310..6382	tRNA:GJ25102	017118_3112_3152	73	1e-30
>FBgn0256937	scaffold_12723:complement(1062368..1062439)	tRNA:GJ25103	159145_3813_0246	33	4e-09
>FBgn0256941	scaffold_12723:complement(3759738..3759808)	tRNA:GJ25107	064046_3733_3087	71	4e-34
>FBgn0256947	scaffold_12822:1608422..1608494	tRNA:GJ25113	054672_3001_2931	73	2e-35
>FBgn0256949	scaffold_12823:1628869..1628941	tRNA:GJ25115	150306_3424_1219	72	6e-30
>FBgn0256953	scaffold_12855:complement(3168690..3168769)	tRNA:GJ25119	051824_2218_2158	76	9e-17
>FBgn0256954	scaffold_12855:complement(3169215..3169294)	tRNA:GJ25120	051824_2218_2158	76	9e-17
>FBgn0256956	scaffold_12855:5077173..5077244	tRNA:GJ25122	101085_2936_2652	72	9e-35
>FBgn0256962	scaffold_12855:7297909..7297981	tRNA:GJ25128	046628_3041_1380	25	1e-06
>FBgn0256963	scaffold_12855:7313087..7313160	tRNA:GJ25129	235079_3082_3606	74	6e-36
>FBgn0256964	scaffold_12855:complement(8154111..8154204)	tRNA:GJ25130	254831_2708_2863	42	2e-09
>FBgn0256968	scaffold_12875:complement(659990..660071)	tRNA:GJ25134	059510_3594_1029	82	3e-38
>FBgn0256969	scaffold_12875:670144..670241	tRNA:GJ25135	254831_2708_2863	43	4e-10
>FBgn0256972	scaffold_12875:1837241..1837363	tRNA:GJ25138	051678_2281_2711	51	1e-19
>FBgn0256973	scaffold_12875:1837647..1837720	tRNA:GJ25139	153792_2714_2155	75	9e-32
>FBgn0256978	scaffold_12875:3964536..3964608	tRNA:GJ25144	240555_2192_3852	54	5e-24
>FBgn0256979	scaffold_12875:complement(3964869..3964941)	tRNA:GJ25145	150306_3424_1219	72	6e-30
>FBgn0256980	scaffold_12875:complement(4017937..4018008)	tRNA:GJ25146	142084_3099_0656	72	8e-23
>FBgn0256981	scaffold_12875:4023353..4023424	tRNA:GJ25147	149435_2687_1752	67	9e-32
>FBgn0256982	scaffold_12875:complement(4023595..4023666)	tRNA:GJ25148	148874_2607_0983	72	3e-28
>FBgn0256985	scaffold_12875:4746121..4746193	tRNA:GJ25151	240555_2192_3852	54	5e-24
>FBgn0256986	scaffold_12875:complement(4746464..4746536)	tRNA:GJ25152	150306_3424_1219	72	6e-30
>FBgn0256987	scaffold_12875:complement(4766508..4766581)	tRNA:GJ25153	153792_2714_2155	75	9e-32
>FBgn0256988	scaffold_12875:4766731..4766804	tRNA:GJ25154	153792_2714_2155	75	9e-32
>FBgn0256989	scaffold_12875:4777442..4777514	tRNA:GJ25155	240555_2192_3852	54	5e-24
>FBgn0256990	scaffold_12875:4777775..4777848	tRNA:GJ25156	153792_2714_2155	75	9e-32
>FBgn0256991	scaffold_12875:complement(4778362..4778433)	tRNA:GJ25157	127912_3073_2879	62	1e-21
>FBgn0256992	scaffold_12875:complement(4779329..4779401)	tRNA:GJ25158	150306_3424_1219	72	6e-30
>FBgn0256993	scaffold_12875:4780064..4780136	tRNA:GJ25159	150306_3424_1219	72	6e-30
>FBgn0256994	scaffold_12875:4781439..4781511	tRNA:GJ25160	150306_3424_1219	72	6e-30
>FBgn0256999	scaffold_12875:4787288..4787360	tRNA:GJ25165	240555_2192_3852	54	5e-24
>FBgn0257000	scaffold_12875:4787541..4787613	tRNA:GJ25166	240555_2192_3852	54	5e-24
>FBgn0257001	scaffold_12875:4787942..4788013	tRNA:GJ25167	149435_2687_1752	70	1e-33
>FBgn0257002	scaffold_12875:complement(4788658..4788730)	tRNA:GJ25168	240555_2192_3852	54	5e-24
>FBgn0257003	scaffold_12875:complement(4789076..4789148)	tRNA:GJ25169	240555_2192_3852	54	5e-24
>FBgn0257004	scaffold_12875:4789352..4789423	tRNA:GJ25170	127912_3073_2879	62	1e-21
>FBgn0257005	scaffold_12875:4798340..4798412	tRNA:GJ25171	150306_3424_1219	72	6e-30
>FBgn0257006	scaffold_12875:complement(4798511..4798583)	tRNA:GJ25172	240555_2192_3852	54	5e-24
>FBgn0257007	scaffold_12875:complement(4819032..4819103)	tRNA:GJ25173	127912_3073_2879	62	1e-21
>FBgn0257008	scaffold_12875:4820553..4820624	tRNA:GJ25174	149435_2687_1752	70	1e-33
>FBgn0257009	scaffold_12875:complement(4822557..4822630)	tRNA:GJ25175	153792_2714_2155	75	9e-32
>FBgn0257010	scaffold_12875:5377013..5377084	tRNA:GJ25176	101085_2936_2652	72	9e-35
>FBgn0257011	scaffold_12875:complement(5386095..5386166)	tRNA:GJ25177	101085_2936_2652	72	9e-35
>FBgn0257013	scaffold_12875:complement(5948788..5948860)	tRNA:GJ25179	150306_3424_1219	72	6e-30
>FBgn0257015	scaffold_12875:complement(6926477..6926548)	tRNA:GJ25181	149435_2687_1752	70	1e-33
>FBgn0257016	scaffold_12875:6926672..6926743	tRNA:GJ25182	127912_3073_2879	62	1e-21
>FBgn0257017	scaffold_12875:complement(6930432..6930503)	tRNA:GJ25183	149435_2687_1752	70	1e-33
>FBgn0257018	scaffold_12875:6942812..6942883	tRNA:GJ25184	159145_3813_0246	33	4e-09
>FBgn0257019	scaffold_12875:7374109..7374182	tRNA:GJ25185	153792_2714_2155	75	9e-32
>FBgn0257020	scaffold_12875:7705961..7706042	tRNA:GJ25186	051824_2218_2158	82	3e-38
>FBgn0257021	scaffold_12875:complement(7993069..7993140)	tRNA:GJ25187	148874_2607_0983	72	3e-28
>FBgn0257024	scaffold_12875:complement(9030863..9030935)	tRNA:GJ25190	240555_2192_3852	54	5e-24
>FBgn0257025	scaffold_12875:complement(9041578..9041659)	tRNA:GJ25191	015167_2930_1580	82	7e-36
>FBgn0257026	scaffold_12875:9041825..9041906	tRNA:GJ25192	015167_2930_1580	82	7e-36
>FBgn0257027	scaffold_12875:complement(9737368..9737449)	tRNA:GJ25193	051824_2218_2158	82	3e-38
>FBgn0257030	scaffold_12875:complement(10343587..10343658)	tRNA:GJ25196	101085_2936_2652	72	9e-35
>FBgn0257032	scaffold_12875:10537210..10537280	tRNA:GJ25198	064046_3733_3087	71	4e-34
>FBgn0257033	scaffold_12875:10887466..10887537	tRNA:GJ25199	101085_2936_2652	72	6e-30
>FBgn0257034	scaffold_12875:10888533..10888603	tRNA:GJ25200	064046_3733_3087	71	4e-34
>FBgn0257035	scaffold_12875:complement(11137868..11137939)	tRNA:GJ25201	101085_2936_2652	72	6e-30
>FBgn0257038	scaffold_12875:complement(11160811..11160892)	tRNA:GJ25204	059510_3594_1029	82	2e-33
>FBgn0257039	scaffold_12875:11210923..11210995	tRNA:GJ25205	054672_3001_2931	73	2e-35
>FBgn0257040	scaffold_12875:11211387..11211459	tRNA:GJ25206	054672_3001_2931	73	2e-35
>FBgn0257041	scaffold_12875:11211868..11211940	tRNA:GJ25207	054672_3001_2931	73	2e-35
>FBgn0257042	scaffold_12875:11415969..11416051	tRNA:GJ25208	051678_2281_2711	28	2e-08
>FBgn0257043	scaffold_12875:11418016..11418088	tRNA:GJ25209	017118_3112_3152	73	1e-30
>FBgn0257044	scaffold_12875:complement(11418304..11418376)	tRNA:GJ25210	017118_3112_3152	73	4e-28
>FBgn0257045	scaffold_12875:complement(11418726..11418798)	tRNA:GJ25211	017118_3112_3152	73	1e-30
>FBgn0257046	scaffold_12875:complement(11437947..11438019)	tRNA:GJ25212	017118_3112_3152	73	1e-30
>FBgn0257047	scaffold_12875:complement(11438495..11438567)	tRNA:GJ25213	017118_3112_3152	69	4e-28
>FBgn0257048	scaffold_12875:complement(11614597..11614668)	tRNA:GJ25214	149435_2687_1752	70	1e-33
>FBgn0257051	scaffold_12875:12904339..12904411	tRNA:GJ25217	250337_2532_0205	73	1e-30
>FBgn0257057	scaffold_12928:5051516..5051595	tRNA:GJ25223	051824_2218_2158	76	2e-14
>FBgn0257059	scaffold_12963:complement(5575477..5575547)	tRNA:GJ25225	064046_3733_3087	71	4e-34
>FBgn0257060	scaffold_12963:complement(5575956..5576026)	tRNA:GJ25226	064046_3733_3087	71	4e-34
>FBgn0257061	scaffold_12963:complement(5576543..5576613)	tRNA:GJ25227	064046_3733_3087	71	4e-34
>FBgn0257062	scaffold_12963:5687559..5687630	tRNA:GJ25228	142084_3099_0656	72	8e-23
>FBgn0257063	scaffold_12963:complement(5687936..5688007)	tRNA:GJ25229	142084_3099_0656	72	8e-23
>FBgn0257064	scaffold_12963:5696918..5696989	tRNA:GJ25230	142084_3099_0656	72	8e-23
>FBgn0257065	scaffold_12963:complement(5697376..5697447)	tRNA:GJ25231	142084_3099_0656	72	8e-23
>FBgn0257066	scaffold_12963:complement(5697853..5697924)	tRNA:GJ25232	142084_3099_0656	72	8e-23
>FBgn0257067	scaffold_12963:complement(5698258..5698329)	tRNA:GJ25233	142084_3099_0656	72	8e-23
>FBgn0257068	scaffold_12963:complement(5741792..5741874)	tRNA:GJ25234	051678_2281_2711	28	2e-08
>FBgn0257069	scaffold_12963:complement(5878360..5878430)	tRNA:GJ25235	064046_3733_3087	71	4e-34
>FBgn0257070	scaffold_12963:5879927..5880008	tRNA:GJ25236	059510_3594_1029	82	7e-36
>FBgn0257071	scaffold_12963:complement(5972895..5972966)	tRNA:GJ25237	142084_3099_0656	72	8e-23
>FBgn0257072	scaffold_12963:complement(5974698..5974769)	tRNA:GJ25238	148874_2607_0983	72	3e-28
>FBgn0257073	scaffold_12963:complement(6062970..6063041)	tRNA:GJ25239	142084_3099_0656	72	5e-18
>FBgn0257074	scaffold_12963:6063513..6063584	tRNA:GJ25240	142084_3099_0656	72	8e-23
>FBgn0257075	scaffold_12963:complement(6063909..6063980)	tRNA:GJ25241	142084_3099_0656	72	8e-23
>FBgn0257076	scaffold_12963:complement(6064226..6064297)	tRNA:GJ25242	142084_3099_0656	72	8e-23
>FBgn0257077	scaffold_12963:complement(9429958..9430050)	tRNA:GJ25243	254831_2708_2863	44	4e-13
>FBgn0257078	scaffold_12963:9734984..9735055	tRNA:GJ25244	096294_2447_3417	72	9e-35
>FBgn0257079	scaffold_12963:9819170..9819265	tRNA:GJ25245	254831_2708_2863	43	4e-10
>FBgn0257080	scaffold_12963:complement(9819651..9819744)	tRNA:GJ25246	254831_2708_2863	44	1e-10
>FBgn0257081	scaffold_12963:9822842..9822935	tRNA:GJ25247	254831_2708_2863	44	1e-10
>FBgn0257083	scaffold_12963:12599078..12599149	tRNA:GJ25249	159145_3813_0246	33	1e-06
>FBgn0257084	scaffold_12963:12599315..12599386	tRNA:GJ25250	159145_3813_0246	33	1e-06
>FBgn0257085	scaffold_12963:complement(12600387..12600458)	tRNA:GJ25251	159145_3813_0246	33	1e-06
>FBgn0257086	scaffold_12963:complement(12600617..12600688)	tRNA:GJ25252	159145_3813_0246	33	1e-06
>FBgn0257087	scaffold_12963:complement(12645420..12645492)	tRNA:GJ25253	250337_2532_0205	68	3e-25
>FBgn0257088	scaffold_12963:complement(16041643..16041715)	tRNA:GJ25254	017118_3112_3152	73	1e-30
>FBgn0257089	scaffold_12963:16043665..16043737	tRNA:GJ25255	017118_3112_3152	73	1e-30
>FBgn0257090	scaffold_12963:complement(18969427..18969498)	tRNA:GJ25256	096294_2447_3417	72	9e-35
>FBgn0257091	scaffold_12963:20000796..20000866	tRNA:GJ25257	064046_3733_3087	71	4e-34
>FBgn0257092	scaffold_12963:20001045..20001115	tRNA:GJ25258	064046_3733_3087	71	4e-34
>FBgn0257093	scaffold_12963:20001496..20001566	tRNA:GJ25259	064046_3733_3087	71	4e-34
>FBgn0257094	scaffold_12963:20001930..20002000	tRNA:GJ25260	064046_3733_3087	71	4e-34
>FBgn0257095	scaffold_12963:complement(20002572..20002642)	tRNA:GJ25261	064046_3733_3087	71	4e-34
>FBgn0257096	scaffold_12970:1647813..1647894	tRNA:GJ25262	059510_3594_1029	82	2e-33
>FBgn0257097	scaffold_12970:complement(1685652..1685733)	tRNA:GJ25263	059510_3594_1029	82	3e-38
>FBgn0257098	scaffold_12970:1725178..1725259	tRNA:GJ25264	059510_3594_1029	82	1e-40
>FBgn0257099	scaffold_12970:complement(1736527..1736608)	tRNA:GJ25265	059510_3594_1029	82	2e-33
>FBgn0257105	scaffold_12970:8120978..8121049	tRNA:GJ25271	159145_3813_0246	37	7e-14
>FBgn0257111	scaffold_13042:2298401..2298473	tRNA:GJ25277	054672_3001_2931	73	2e-35
>FBgn0257112	scaffold_13042:2305752..2305824	tRNA:GJ25278	054672_3001_2931	73	2e-35
>FBgn0257113	scaffold_13042:2308365..2308437	tRNA:GJ25279	054672_3001_2931	73	2e-35
>FBgn0257114	scaffold_13042:2764713..2764783	tRNA:GJ25280	064046_3733_3087	71	4e-34
>FBgn0257116	scaffold_13047:complement(479798..479870)	tRNA:GJ25282	150306_3424_1219	72	6e-30
>FBgn0257118	scaffold_13047:1772788..1772860	tRNA:GJ25284	054672_3001_2931	73	2e-35
>FBgn0257120	scaffold_13047:complement(1966582..1966655)	tRNA:GJ25286	235079_3082_3606	74	6e-36
>FBgn0257121	scaffold_13047:1974373..1974446	tRNA:GJ25287	235079_3082_3606	74	6e-36
>FBgn0257122	scaffold_13047:complement(2096006..2096076)	tRNA:GJ25288	064046_3733_3087	71	4e-34
>FBgn0257123	scaffold_13047:6080694..6080766	tRNA:GJ25289	017118_3112_3152	73	1e-30
>FBgn0257124	scaffold_13047:6081725..6081797	tRNA:GJ25290	017118_3112_3152	73	1e-30
>FBgn0257125	scaffold_13047:complement(9029390..9029510)	tRNA:GJ25291	051678_2281_2711	51	1e-19
>FBgn0257126	scaffold_13047:complement(9984501..9984574)	tRNA:GJ25292	153792_2714_2155	75	9e-32
>FBgn0257127	scaffold_13047:complement(9985023..9985095)	tRNA:GJ25293	240555_2192_3852	54	5e-24
>FBgn0257128	scaffold_13047:10824864..10824936	tRNA:GJ25294	150306_3424_1219	72	6e-30
>FBgn0257130	scaffold_13047:10919778..10919861	tRNA:GJ25296	019723_3984_2057	32	2e-08
>FBgn0257131	scaffold_13047:10926542..10926625	tRNA:GJ25297	019723_3984_2057	32	2e-08
>FBgn0257132	scaffold_13047:12860505..12860576	tRNA:GJ25298	159145_3813_0246	37	7e-14
>FBgn0257133	scaffold_13047:12860767..12860838	tRNA:GJ25299	159145_3813_0246	37	7e-14
>FBgn0257134	scaffold_13047:complement(12860954..12861026)	tRNA:GJ25300	150306_3424_1219	72	6e-30
>FBgn0257140	scaffold_13047:complement(17101715..17101787)	tRNA:GJ25306	046628_3041_1380	25	1e-06
>FBgn0257141	scaffold_13047:17113696..17113768	tRNA:GJ25307	046628_3041_1380	25	1e-06
>FBgn0257142	scaffold_13047:complement(17114526..17114598)	tRNA:GJ25308	046628_3041_1380	25	1e-06
>FBgn0257143	scaffold_13047:complement(17126903..17126975)	tRNA:GJ25309	046628_3041_1380	25	1e-06
>FBgn0257145	scaffold_13047:17128135..17128207	tRNA:GJ25311	046628_3041_1380	25	1e-06
>FBgn0257147	scaffold_13047:17153977..17154050	tRNA:GJ25313	235079_3082_3606	74	6e-36
>FBgn0257148	scaffold_13047:17154240..17154313	tRNA:GJ25314	235079_3082_3606	74	6e-36
>FBgn0257149	scaffold_13047:17160323..17160395	tRNA:GJ25315	046628_3041_1380	25	1e-06
>FBgn0257151	scaffold_13047:complement(17161211..17161283)	tRNA:GJ25317	046628_3041_1380	25	1e-06
>FBgn0257153	scaffold_13049:144869..144940	tRNA:GJ25319	096294_2447_3417	72	9e-35
>FBgn0257154	scaffold_13049:145080..145151	tRNA:GJ25320	096294_2447_3417	72	9e-35
>FBgn0257155	scaffold_13049:145547..145618	tRNA:GJ25321	096294_2447_3417	72	9e-35
>FBgn0257156	scaffold_13049:146082..146153	tRNA:GJ25322	096294_2447_3417	72	9e-35
>FBgn0257160	scaffold_13049:3495382..3495453	tRNA:GJ25326	149435_2687_1752	70	1e-21
>FBgn0257161	scaffold_13049:3519653..3519724	tRNA:GJ25327	127912_3073_2879	62	1e-21
>FBgn0257162	scaffold_13049:complement(5467790..5467871)	tRNA:GJ25328	059510_3594_1029	82	7e-36
>FBgn0257167	scaffold_13049:10549100..10549171	tRNA:GJ25333	096294_2447_3417	72	3e-25
>FBgn0257168	scaffold_13049:11731651..11731722	tRNA:GJ25334	096294_2447_3417	72	3e-25
>FBgn0257169	scaffold_13049:12233084..12233166	tRNA:GJ25335	051678_2281_2711	28	2e-08
>FBgn0257170	scaffold_13049:12235381..12235463	tRNA:GJ25336	051678_2281_2711	28	2e-08
>FBgn0257171	scaffold_13049:12239788..12239870	tRNA:GJ25337	051678_2281_2711	28	2e-08
>FBgn0257173	scaffold_13049:12608562..12608682	tRNA:GJ25339	051678_2281_2711	51	1e-19
>FBgn0257174	scaffold_13049:12608930..12609056	tRNA:GJ25340	051678_2281_2711	51	2e-19
>FBgn0257175	scaffold_13049:12609327..12609449	tRNA:GJ25341	051678_2281_2711	51	1e-19
>FBgn0257176	scaffold_13049:12646331..12646402	tRNA:GJ25342	142084_3099_0656	72	8e-23
>FBgn0257177	scaffold_13049:12686075..12686156	tRNA:GJ25343	051824_2218_2158	82	1e-40
>FBgn0257178	scaffold_13049:14372401..14372482	tRNA:GJ25344	059510_3594_1029	82	3e-38
>FBgn0257179	scaffold_13049:14388328..14388399	tRNA:GJ25345	127912_3073_2879	62	2e-26
>FBgn0257180	scaffold_13049:14390478..14390549	tRNA:GJ25346	127912_3073_2879	62	2e-26
>FBgn0257181	scaffold_13049:14391256..14391327	tRNA:GJ25347	127912_3073_2879	62	2e-26
>FBgn0257182	scaffold_13049:14391459..14391530	tRNA:GJ25348	127912_3073_2879	62	2e-26
>FBgn0257183	scaffold_13049:complement(14392928..14393010)	tRNA:GJ25349	051678_2281_2711	28	2e-08
>FBgn0257187	scaffold_13049:complement(17069217..17069288)	tRNA:GJ25353	148874_2607_0983	72	3e-28
>FBgn0257188	scaffold_13049:complement(17070079..17070150)	tRNA:GJ25354	148874_2607_0983	72	3e-28
>FBgn0257189	scaffold_13049:complement(20849328..20849400)	tRNA:GJ25355	046628_3041_1380	25	1e-06
>FBgn0257190	scaffold_13049:complement(20893268..20893350)	tRNA:GJ25356	051678_2281_2711	28	2e-08
>FBgn0257193	scaffold_13049:complement(24020271..24020342)	tRNA:GJ25359	159145_3813_0246	37	7e-14
>FBgn0257197	scaffold_12855:8153712..8153796	tRNA:GJ25363:Psi	254831_2708_2863	30	3e-07
>FBgn0257198	scaffold_12967:624449..624520	tRNA:GJ25364	150306_3424_1219	69	8e-26
>FBgn0257199	scaffold_12970:1672467..1672555	tRNA:GJ25365:Psi	059510_3594_1029	47	9e-08
>FBgn0257200	scaffold_10318:complement(345..418)	tRNA:GJ25366	031476_2439_0829	70	9e-29
>FBgn0257201	scaffold_12875:10532811..10532884	tRNA:GJ25367	031476_2439_0829	70	2e-26
>FBgn0257203	scaffold_12929:complement(549538..549611)	tRNA:GJ25369	031476_2439_0829	70	9e-29
>FBgn0257204	scaffold_12936:617991..618064	tRNA:GJ25370	031476_2439_0829	70	2e-26
>FBgn0257205	scaffold_12936:632147..632220	tRNA:GJ25371	031476_2439_0829	70	2e-26
>FBgn0257206	scaffold_12954:complement(262148..262221)	tRNA:GJ25372	031476_2439_0829	70	9e-29
>FBgn0257207	scaffold_12963:19600030..19600220	tRNA:GJ25373	254831_2708_2863	40	2e-10
>FBgn0257208	scaffold_362:351..424	tRNA:GJ25374	031476_2439_0829	70	2e-26
>FBgn0257209	scaffold_4727:15424..15497	tRNA:GJ25375	031476_2439_0829	70	9e-29
>FBgn0257222	scaffold_13049:8786116..8786186	snoRNA:GJ25388	009388_3301_2355	62	1e-21
>FBgn0257342	scaffold_12875:complement(20565727..20565800)	snoRNA:GJ25508	174726_3355_1131	25	1e-06
>FBgn0257383	scaffold_4534:2465..2656	snRNA:U2:1	182799_2545_2657	82	2e-35
>FBgn0257384	scaffold_12723:3577555..3577746	snRNA:U2:2	182799_2545_2657	82	2e-35
>FBgn0257385	scaffold_12723:complement(3580081..3580272)	snRNA:U2:3	182799_2545_2657	82	2e-35
>FBgn0257386	scaffold_12723:4946228..4946419	snRNA:U2:4	182799_2545_2657	82	5e-33
>FBgn0257387	scaffold_12963:complement(1451479..1451670)	snRNA:U2:5	182799_2545_2657	82	2e-35
>FBgn0257388	scaffold_12963:1460567..1460758	snRNA:U2:6	182799_2545_2657	82	2e-35
>FBgn0257389	scaffold_12963:1498594..1498785	snRNA:U2:7	182799_2545_2657	82	5e-33
>FBgn0257390	scaffold_13049:complement(138788..138979)	snRNA:U2:8	182799_2545_2657	82	8e-38
>FBgn0257391	scaffold_12963:complement(1453431..1453573)	snRNA:U4:1	008887_3610_3082	89	9e-40
>FBgn0257392	scaffold_12963:3476760..3476902	snRNA:U4:2	008887_3610_3082	89	9e-40
>FBgn0257393	scaffold_12963:complement(3499068..3499208)	snRNA:U4:3	008887_3610_3082	43	2e-12
>FBgn0257402	scaffold_12855:complement(8976167..8976273)	snRNA:U6:1	217013_2521_2583	41	7e-09
>FBgn0257403	scaffold_13047:complement(4287042..4287148)	snRNA:U6:2	217013_2521_2583	41	7e-09
>FBgn0257404	scaffold_13047:complement(4288183..4288289)	snRNA:U6:3	217013_2521_2583	41	7e-09
>FBgn0257405	scaffold_12723:complement(2311730..2311827)	snRNA:U6atac:1	107523_3860_2150	42	6e-12
>FBgn0257406	scaffold_9453:1270..3184	18SrRNA:GJ25572	118236_3144_2704	289	2e-136
>FBgn0257407	scaffold_12720:complement(38450..40444)	18SrRNA:GJ25573	184877_2892_0145	290	6e-161
>FBgn0257408	scaffold_12785:complement(3227..5124)	18SrRNA:GJ25574	063076_2824_2871	280	3e-150
>FBgn0257409	scaffold_13036:complement(28318..30226)	18SrRNA:GJ25575	118236_3144_2704	289	6e-158
>FBgn0257410	scaffold_13036:155470..157463	18SrRNA:GJ25576	118236_3144_2704	286	2e-151
