# Supplementary material for: What can you do with 0.1× genome coverage? A case study based on a genome survey of the scuttle fly Megaselia scalaris (Phoridae)
Source: BMC Genomics. 2009 Aug 18;10:382. doi: 10.1186/1471-2164-10-382 (PMC2735751; doi:10.1186/1471-2164-10-382)
Supplement: Additional file 7 — Potential M. scalaris Homologs of Anopheles gambiae Genes. List of all A. gambiae genes that showed significant sequence similarity to at least one M. scalaris GSS sequence trace. [file 1471-2164-10-382-S7.xls]

## Sheet: Sheet1
AGAP ID#	Location	Biotype	Name	M. scalaris GSS ID#	Alignment Length	e-value
>AGAP000028	X	protein_coding		188689_3054_3345	46	7e-06
>AGAP000170	X	protein_coding		083049_2793_0824	163	5e-14
>AGAP000566	X	protein_coding		183746_3666_0618	58	3e-06
>AGAP000651	X	protein_coding	Actin-5C (Actin-1D, cytoplasmic). [Source:Uniprot/SWISSPROT;Acc:P84185]	034446_3117_1471	194	1e-22
>AGAP000739	X	protein_coding		100977_2378_2075	53	1e-10
>AGAP000678	X	protein_coding		100496_2656_3600	131	9e-14
>AGAP000659	X	protein_coding		087138_2470_1983	77	5e-07
>AGAP000702	X	protein_coding		009506_2332_1281	110	3e-08
>AGAP010324	3L	protein_coding		045297_2427_3319	185	7e-10
>AGAP010750	3L	protein_coding		001420_3330_1060	86	5e-12
>AGAP010519	3L	protein_coding		190177_3008_3497	170	4e-10
>AGAP000953	X	protein_coding		096539_2495_1948	129	1e-36
>AGAP010551	3L	protein_coding		191606_3005_1696	51	2e-08
>AGAP010567	3L	protein_coding		087322_3080_1568	70	2e-10
>AGAP010379	3L	protein_coding		060618_2935_0881	63	2e-06
>AGAP010420	3L	protein_coding		236111_3270_3023	164	4e-09
>AGAP010724	3L	protein_coding	Histone H4 (Fragment). [Source:Uniprot/SPTREMBL;Acc:P90677]	023461_3744_1517	143	4e-19
>AGAP011034	3L	protein_coding		007697_2348_0584	56	2e-06
>AGAP011936	3L	protein_coding		034950_2451_1740	101	5e-10
>AGAP012014	3L	protein_coding		061671_3099_3706	227	8e-31
>AGAP011514	3L	protein_coding		034446_3117_1471	230	1e-39
>AGAP011516	3L	protein_coding		034446_3117_1471	230	5e-37
>AGAP012197	3L	protein_coding		035780_2687_3872	95	2e-09
>AGAP012048	3L	protein_coding		168289_2663_0237	160	5e-19
>AGAP010884	3L	protein_coding		070599_2740_3306	55	3e-08
>AGAP012229	3L	protein_coding		147907_3631_1166	47	2e-06
>AGAP012407	3L	protein_coding		217058_2888_0648	33	1e-07
>AGAP011483	3L	protein_coding		027474_3618_1774	112	9e-26
>AGAP010876	3L	protein_coding		231416_2675_0831	81	6e-10
>AGAP012196	3L	protein_coding		176415_3119_2040	95	2e-21
>AGAP011515	3L	protein_coding		034446_3117_1471	165	1e-31
>AGAP011706	3L	protein_coding		201340_3275_3432	38	8e-09
>AGAP012480	UNKN	protein_coding		022702_3447_0380	143	8e-07
>AGAP005091	2L	protein_coding		128046_3222_1948	43	2e-06
>AGAP004737	2L	protein_coding		063049_2427_1568	82	2e-08
>AGAP012709	UNKN	protein_coding	Histone H3 (Fragment). [Source:Uniprot/SPTREMBL;Acc:P90676]	035780_2687_3872	176	8e-15
>AGAP012573	UNKN	protein_coding	Histone H3 (Fragment). [Source:Uniprot/SPTREMBL;Acc:P90676]	176415_3119_2040	95	3e-14
>AGAP012558	UNKN	protein_coding	Histone H4 (Fragment). [Source:Uniprot/SPTREMBL;Acc:P90677]	027904_3449_2381	243	4e-19
>AGAP006452	2L	protein_coding		169502_3242_0072	89	8e-10
>AGAP012586	UNKN	protein_coding	Histone H4 (Fragment). [Source:Uniprot/SPTREMBL;Acc:P90677]	027904_3449_2381	243	2e-21
>AGAP005023	2L	protein_coding	Histone H4 (Fragment). [Source:Uniprot/SPTREMBL;Acc:P90677]	244806_3064_0134	204	1e-31
>AGAP004892	2L	protein_coding		158070_3638_2774	70	2e-07
>AGAP004682	2L	protein_coding		184477_3877_0368	71	5e-16
>AGAP005773	2L	protein_coding		224307_3299_0888	104	5e-12
>AGAP004742	2L	protein_coding		060382_2146_1573	197	2e-14
>AGAP005947	2L	protein_coding	40S ribosomal protein S13. [Source:Uniprot/SWISSPROT;Acc:P52811]	045397_3155_4038	170	2e-06
>AGAP007092	2L	protein_coding		137769_2417_3326	101	7e-12
>AGAP006452	2L	protein_coding		169502_3242_0072	89	2e-09
>AGAP012574	UNKN	protein_coding	Histone H4 (Fragment). [Source:Uniprot/SPTREMBL;Acc:P90677]	027904_3449_2381	243	4e-19
>AGAP005773	2L	protein_coding		224307_3299_0888	104	5e-12
>AGAP005091	2L	protein_coding		128046_3222_1948	43	9e-07
>AGAP005026	2L	protein_coding	Histone H4 (Fragment). [Source:Uniprot/SPTREMBL;Acc:P90677]	023461_3744_1517	140	7e-27
>AGAP004742	2L	protein_coding		060382_2146_1573	197	2e-14
>AGAP004707	2L	protein_coding	Voltage gated sodium channel (Fragment). [Source:Uniprot/SPTREMBL;Acc:Q5PTD7]	122581_2607_1174	120	9e-21
>AGAP005569	2L	protein_coding		044946_3724_3109	63	8e-14
>AGAP005925	2L	protein_coding		218860_2333_1367	107	1e-20
>AGAP006755	2L	protein_coding		013927_3959_1215	83	3e-11
>AGAP004882	2L	protein_coding		001848_3156_1826	83	4e-11
>AGAP012710	UNKN	protein_coding	Histone H2B. [Source:Uniprot/SWISSPROT;Acc:Q27442]	087063_3319_2839	245	3e-26
>AGAP012560	UNKN	protein_coding		087063_3319_2839	184	1e-25
>AGAP005095	2L	protein_coding		034446_3117_1471	230	5e-37
>AGAP006648	2L	protein_coding		011908_2488_3130	69	7e-10
>AGAP005091	2L	protein_coding		128046_3222_1948	43	8e-07
>AGAP004707	2L	protein_coding	Voltage gated sodium channel (Fragment). [Source:Uniprot/SPTREMBL;Acc:Q5PTD7]	122581_2607_1174	120	9e-21
>AGAP012711	UNKN	protein_coding	Histone H2a (Fragment). [Source:Uniprot/SPTREMBL;Acc:P90675]	041749_2349_0998	216	5e-22
>AGAP005025	2L	protein_coding	Histone H3 (Fragment). [Source:Uniprot/SPTREMBL;Acc:P90676]	090030_2714_2642	50	3e-11
>AGAP012559	UNKN	protein_coding	Histone H3 (Fragment). [Source:Uniprot/SPTREMBL;Acc:P90676]	035780_2687_3872	176	8e-15
>AGAP005024	2L	protein_coding	Histone H3 (Fragment). [Source:Uniprot/SPTREMBL;Acc:P90676]	090030_2714_2642	50	7e-09
>AGAP012885	UNKN	protein_coding	Histone H4 (Fragment). [Source:Uniprot/SPTREMBL;Acc:P90677]	023461_3744_1517	143	4e-19
>AGAP012572	UNKN	protein_coding	Histone H3 (Fragment). [Source:Uniprot/SPTREMBL;Acc:P90676]	176415_3119_2040	100	3e-17
>AGAP004707	2L	protein_coding	Voltage gated sodium channel (Fragment). [Source:Uniprot/SPTREMBL;Acc:Q5PTD7]	122581_2607_1174	120	9e-21
>AGAP007897	3R	protein_coding		134385_3337_2797	63	1e-06
>AGAP009920	3R	protein_coding		089829_3441_0418	33	5e-06
>AGAP007653	2L	protein_coding		083642_3462_3836	65	7e-08
>AGAP003910	2R	protein_coding	Histone H3 (Fragment). [Source:Uniprot/SPTREMBL;Acc:P90676]	035780_2687_3872	176	8e-15
>AGAP007406	2L	protein_coding		025234_2356_1339	250	3e-20
>AGAP001312	2R	protein_coding		034209_3189_0940	47	5e-09
>AGAP002824	2R	protein_coding	putative tachykinin receptor 1 [Source:Anopheles_symbol;Acc:GPRTAK1]	150446_2945_2929	63	5e-09
>AGAP002807	2R	protein_coding		079421_2949_2170	68	1e-11
>AGAP007913	3R	protein_coding		028744_2568_2744	29	4e-06
>AGAP002719	2R	protein_coding		166834_2520_3937	70	4e-15
>AGAP007816	3R	protein_coding		046409_2585_3552	44	2e-09
>AGAP009176	3R	protein_coding		020089_3084_3710	134	1e-07
>AGAP002395	2R	protein_coding		096539_2495_1948	123	4e-21
>AGAP003911	2R	protein_coding		041749_2349_0998	190	8e-21
>AGAP001813	2R	protein_coding	Histone 3A. [Source:Uniprot/SPTREMBL;Acc:Q6YP14]	176415_3119_2040	89	5e-13
>AGAP008559	3R	protein_coding		073663_3898_1647	62	1e-07
>AGAP003633	2R	protein_coding		096475_3056_2069	68	7e-07
>AGAP003909	2R	protein_coding	Histone H4 (Fragment). [Source:Uniprot/SPTREMBL;Acc:P90677]	027904_3449_2381	243	4e-19
>AGAP003541	2R	protein_coding		025234_2356_1339	77	2e-12
>AGAP009093	3R	protein_coding		139503_3483_1371	59	1e-08
>AGAP010070	3R	protein_coding		134458_2939_1829	54	2e-06
>AGAP001587	2R	protein_coding	Putative V-ATPase. [Source:Uniprot/SPTREMBL;Acc:Q8T5K2]	072258_3626_3545	28	7e-07
>AGAP009030	3R	protein_coding		099989_3174_2948	85	1e-14
>AGAP009625	3R	protein_coding		260142_3360_1279	55	6e-09
>AGAP003114	2R	protein_coding		185631_2872_0283	74	7e-11
>AGAP009323	3R	protein_coding		168779_3226_2304	50	4e-06
>AGAP009725	3R	protein_coding		203572_3034_3272	59	5e-06
>AGAP003153	2R	protein_coding	Vacuolar ATP synthase catalytic subunit A (EC 3.6.3.14) (V-ATPase subunit A) (Vacuolar proton pump subunit alpha) (V-ATPase 69 kDa subunit). [Source:Uniprot/SWISSPROT;Acc:Q5TTG1]	162467_3295_3636	158	6e-13
>AGAP001419	2R	protein_coding		016180_2453_1946	47	2e-06
>AGAP007593	2L	protein_coding		182553_2634_1193	55	1e-06
>AGAP002350	2R	protein_coding	Troponin T isoform 4. [Source:Uniprot/SPTREMBL;Acc:Q3B719]	145808_2817_3698	131	1e-06
>AGAP007643	2L	protein_coding		000983_3611_2790	154	1e-15
>AGAP004298	2R	protein_coding		047400_2261_1032	125	8e-06
>AGAP003913	2R	protein_coding	Histone H2a (Fragment). [Source:Uniprot/SPTREMBL;Acc:P90675]	041749_2349_0998	216	5e-22
>AGAP001913	2R	protein_coding		067400_2874_1583	135	4e-14
>AGAP003049	2R	protein_coding		063564_2232_1602	59	6e-09
>AGAP002350	2R	protein_coding	Troponin T isoform 4. [Source:Uniprot/SPTREMBL;Acc:Q3B719]	145808_2817_3698	131	1e-06
>AGAP003912	2R	protein_coding		072485_3684_1986	111	2e-21
>AGAP007593	2L	protein_coding		182553_2634_1193	55	1e-06
>AGAP009827	3R	protein_coding		169141_2951_3745	71	1e-08
>AGAP002150	2R	protein_coding		044287_3882_2758	42	9e-06
>AGAP002971	2R	protein_coding	Nicotinic acetylcholine receptor subunit alpha 8. [Source:Uniprot/SPTREMBL;Acc:Q66T22]	232566_2398_3977	64	5e-07
>AGAP002350	2R	protein_coding	Troponin T isoform 4. [Source:Uniprot/SPTREMBL;Acc:Q3B719]	145808_2817_3698	131	1e-06
>AGAP002350	2R	protein_coding	Troponin T isoform 4. [Source:Uniprot/SPTREMBL;Acc:Q3B719]	145808_2817_3698	131	1e-06
>AGAP004022	2R	protein_coding		133058_3112_3487	44	3e-07
>AGAP002404	2R	protein_coding		123216_3113_0097	130	7e-11
>AGAP001478	2R	protein_coding		186772_2977_3775	143	1e-08
>AGAP002076	2R	protein_coding		033523_4043_1122	182	6e-13
>AGAP003231	2R	protein_coding		083049_2793_0824	130	1e-08
>AGAP002350	2R	protein_coding	Troponin T isoform 4. [Source:Uniprot/SPTREMBL;Acc:Q3B719]	145808_2817_3698	131	1e-06
>AGAP003398	2R	protein_coding		066465_3317_1610	47	4e-09
>AGAP002009	2R	protein_coding		018921_3373_1188	139	6e-08
>AGAP007852	3R	protein_coding		134415_2521_3343	200	8e-19
>AGAP010173	3R	protein_coding		051366_2962_2449	80	1e-09
>AGAP001384	2R	protein_coding		041210_3917_2590	168	3e-19
>AGAP002015	2R	protein_coding		078854_2908_3023	94	1e-09
>AGAP010039	3R	protein_coding		063670_2207_3750	123	3e-23
>AGAP001713	2R	protein_coding		063564_2232_1602	44	3e-07
>AGAP001108	2R	protein_coding		064351_3016_1705	86	4e-11
>AGAP003412	2R	protein_coding		155181_3333_3629	32	5e-08
>AGAP004440	2R	protein_coding		037730_3389_0390	71	6e-08
>AGAP004547	2R	protein_coding		163852_2969_3727	56	1e-14
